# Supplementary material for: Combined pre- and post-capillary pulmonary hypertension: The clinical implications for patients with heart failure
Source: PLoS One. 2021 Mar 2;16(3):e0247987. doi: 10.1371/journal.pone.0247987 (PMC7924774; doi:10.1371/journal.pone.0247987)
Supplement: S1 File — (XLSX) [file pone.0247987.s010.xlsx]

## Sheet: 解析用
Study ID	Age	Male 0_Female 1	Heart failure death	Heart failure readmission	Event (1; cardiac death, 2; re-admission, 3; LVAD implantation)	Primary endpoint	Days to primary endpoint	RA	sRV	RV EDP	sPA	dPA	mPA	PAWP	CO (L/min)	CI (L/min/m2)	HR (beat/min)	PVR (WU)	PVR (dyne)	DPG	①Type of PH (the 6th World Symposium on Pulmonary Hypertension) (1: Ipc-PH, 2: Cpc-PH, 3: borderline-PH, 4: Non-PH)	②Type of PH (mPAP>20mmHg version) (1: Ipc PH, 2: Cpc PH, 3: no PH, 4: borderline-PH with PVR≧3WU, 5: borderline-PH with PVR<3WU)	③Type of PH (mPAP≧25mmHg and PVR) (1: Ipc PH, 2: Cpc PH, 3: borderline PH, 4: no PH )	④Type of PH (ESC guideline version) (1: Ipc PH, 2: Cpc PH, 3: borderline PH, 4: no PH )	⑤Type of PH (mPAP≧25 and DPG) (1: Ipc PH, 2: Cpc PH, 3: borderline-PH, 4: No PH)	⑥Type of PH (mPAP>20mmHg and DPG) (1: Ipc PH, 2: Cpc PH, 3: borderline-PH, 4: No PH)	Principal etiology of heart failure (IHD 1, Valve 2, Cardiomyopathy 3, Unknown 4)	IHD or not (1: IHD）	Reduced or Preserved LVEF (Reduced 1, Preserved 2)	AF	AFL	LAD(mm)	IVS(mm)	PW(mm)	Dｄ(mm)	Ds(mm)	LVEF	E/e'	TR－PG(mmHg)	IVCdilatation	IVCcollapsing	eRVSP	HT	DM	DL	HD	HU	COPD	Past history of AF or AFL
1	65	0	0	0	0	0	598	6	29	6	26	11	17	16	5.55	3.3225	63	0.18018	14.4144	-5	4	3	4	4	4	4	2	0	2	0	0	54	12	12	56	32	73		39.3	0	1	42.3	0	0	1	0	1	0	0
2	55	1	0	0	0	0	4317	7	36	7	35	16	24	21	5.68	3.85	80	0.528169	42.2535	-5	1	1	4	4	4	1	3	0	1	0	0	43	7	7	70	63	21		21	1	0	36	0	0	0	0	0	0	0
3	65	1	0	0	0	0	12	1	29	3	25	12	17	9	4.49	3.07181	72	1.78174	142.539	3	4	3	4	4	4	4	4	0	1	0	0	51	9	7	74	67	20	17.1		0	1		1	0	0	0	0	0	0
4	70	0	0	0	0	0	21	5	24	4	22	9	15	7	4.75	2.78176	69	1.68421	134.737	2	4	3	4	4	4	4	2	0	1	0	0	49	12	13	73	60	34		16.2	0	1	19.2	1	0	1	0	0	0	0
5	67	0	1	0	1	1	153	11	27	10	29	21	24	13	4.6	2.46078	60	2.3913	191.304	8	3	5	4	4	4	3	1	1	1	1	0	61	9	9	71	58	37	46.6	43.8	1	0	58.8	0	0	1	0	1	0	1
6	64	0	1	0	1	1	1891	7	33	6	33	9	21	15	3.62	2.34702	64	1.65746	132.597	-6	3	5	4	4	4	3	2	0	1	1	0	58	7	7	68	57	33		21.7	0	1	24.7	0	0	0	0	0	0	1
7	50	1	0	0	0	0	2136	4	26	6	22	13	18	9	6.1	4.02289	64	1.47541	118.033	4	4	3	4	4	4	4	3	0	1	0	0	36	7	7	67	64	10	12.5	19.9	0	1	22.9	0	0	0	0	0	0	0
8	64	1	0	0	0	0	4287	10	37	12	35	17	24	10	4.15	2.72619	50	3.37349	269.88	7	3	4	4	4	4	3	2	0	2	1	0	59	8	8	52	38	50		31.4	1	0	46.4	0	0	0	0	0	0	1
9	57	0	0	0	0	0	3672	8	47	9	41	21	30	16	5.19	2.97563	93	2.6975	215.8	5	1	1	1	1	1	1	2	0	2	1	0	71	13	9	65	48	50		43.8	1	1	51.8	0	1	0	0	1	0	1
10	66	1	0	0	0	0	2752	7	31	8	34	4	22	17	4	2.36594	63	1.25	100	-13	1	1	4	4	4	1	2	0	1	1	0	57	7	7	57	43	47		22.6	0	1	25.6	1	0	0	0	0	0	1
11	65	0	0	0	0	0	139	12	58	18	56	28	39	27	4.78	2.98557	94	2.51046	200.837	1	1	1	1	1	1	1	1	1	1	0	0	44	7	5	72	67	14	27.9	52.6	0	1	55.6	0	1	0	0	1	0	0
12	57	0	0	0	0	0	4242	3	26	9	23	11	16	9	4.86	2.46869	88	1.44033	115.226	2	4	3	4	4	4	4	4	0	1	0	0	61	7	8	75	65	27		40.1	1	0	55.1	0	0	0	0	1	0	0
13	55	1	0	0	0	0	4242	6	33	7	34	12	21	11	6.44	4.24104	74	1.5528	124.224	1	3	5	4	4	4	3	2	0	2	0	0	42	7	7	53	36	59		21.7	0	1	24.7	0	0	1	0	0	0	0
14	72	1	0	0	0	0	4241	11	36	10	29	13	21	12	3.75	2.71317	84	2.4	192	1	3	5	4	4	4	3	4	0	1	0	0	40	5	6	69	59	30	24.8	25	0	1	28	0	0	1	0	0	0	0
15	58	0	0	0	0	0	806	8	40	6	28	11	20	11	4.23	2.34043	55	2.12766	170.213	0	4	3	4	4	4	4	4	0	2	1	0	48	10	11	54	39	53		23.2	0	1	26.2	1	0	0	0	0	0	1
16	63	1	0	0	0	0	2825	10	71	7	29	17	23	18	2.74	1.98185	74	1.82482	145.985	-1	1	1	4	4	4	1	2	0	2	1	0	84	7	6	43	31	54		39.7	1	0	54.7	1	0	0	0	1	0	1
17	65	0	0	0	0	0	4228	5	28	6	26	7	10	9	4.91	2.55455	60	0.203666	16.2933	-2	4	3	4	4	4	4	3	0	1	0	0	47	10	8	73	68	13			0	1		0	0	0	0	0	0	0
18	45	1	0	0	0	0	27	9	52	8	53	23	39	24	4.88	3.14896	85	3.07377	245.902	-1	2	2	2	2	1	1	2	0	1	1	0	51	7	6	52	42	41	.	36.9	0	1	39.9	0	0	1	0	1	0	1
19	54	0	0	1	2	1	1221	6	26	5	26	11	15	8	5.28	1.03713	75	1.32576	106.061	3	4	3	4	4	4	4	4	0	2	0	0	50	12	12	54	40	50	10.8	14.6	0	1	17.6	0	1	1	0	1	0	1
20	76	0	0	1	2	1	20	6	33	5	29	15	20	16	5.39	3.45628	75	0.742115	59.3692	-1	4	3	4	4	4	4	4	0	1	0	0	36	8	10	69	66	10			0	1		1	1	1	0	0	0	0
21	77	1	0	0	0	0	1479	9	35	9	32	13	21	14	.	.	70			-1	3		4	4	4	3	4	0	2	1	0	56	9	10	43	26	70		30.3	1	1	38.3	1	0	0	0	0	0	1
22	56	1	0	0	0	0	4206	7	24	6	28	10	17	5	3.46	2.15299	69	3.46821	277.457	5	4	3	4	4	4	4	2	0	2	1	0	66	10	10	64	41	64		40.4	0	1	43.4	1	0	1	0	0	0	1
23	88	1	0	0	0	0	462	3	32	3	24	8	15	7	4.5	3.0066	76	1.77778	142.222	1	4	3	4	4	4	4	1	1	2	0	0	52	11	11	53	35	62		25	0	1	28	0	0	1	0	0	0	0
24	64	0	1	0	1	1	3982	8	66	10	55	23	34	15	4.19	2.621	63	4.53461	362.768	8	3	4	3	3	3	3	1	1	1	0	0						44						1	1	1	0	1	0	0
25	72	1	0	0	0	0	3762	8	32	10	31	11	19	12	5.23	3.31473	68	1.33843	107.075	-1	4	3	4	4	4	4	2	0	2	0	0	55	9	7	65	39	69		22.6	0	1	25.6	1	0	1	0	0	0	0
26	57	0	0	0	0	0	2116	3	21	3	22	7	13	5	3.99	2.22152	53	2.00501	160.401	2	4	3	4	4	4	4	4	0	1	1	0	62	9	7	72	64	23		35.3	1	0	50.3	1	1	0	0	1	0	1
27	72	0	0	0	0	0	1633	1	24	8	23	7	14	7	4.11	3.18953	.	1.70316	136.253	0	4	3	4	4	4	4	4	0	1	0	0	29	10	11	47	45	10		22.8	0	1	25.8	0	0	0	0	0	0	0
28	58	0	0	1	2	1	110	13	51	13	74	22	31	25	8.1	4.01415	.	0.740741	59.2593	-3	1	1	1	1	1	1	2	0	1	1	0	71	11	11	60	48	40	.	29	1	1	37	1	1	1	0	0	0	1
29	48	0	1	1	2	1	1674	19	72	19	73	45	55	34	3.01	1.49166	71	6.97674	558.14	11	2	2	2	2	2	2	3	0	1	1	0	64	8	9	69	65	12	36.8	38.1	1	0	53.1	1	1	1	0	1	0	1
30	63	0	0	1	2	1	2036	11	35	8	31	15	21	14	3.8	212.045	52	1.84211	147.368	1	3	5	4	4	4	3	4	0	1	1	0	63	10	10	63	54	30		36	1	1	44	1	0	0	0	0	0	1
31	64	1	0	0	0	0	865	8	33	9	30	12	22	12	4.42	2.8	59	2.26244	180.995	0	3	5	4	4	4	3	2	0	1	1	0	62	8	7	65	52	40		40.4	1	0	55.4	0	0	0	0	0	0	1
32	79	1	0	0	0	0	1668	6	38	3	36	12	21	10	4.65	3.26731	66	2.36559	189.247	2	3	5	4	4	4	3	1	1	2	0	0	45	11	13	54	38	56			0	1		1	0	0	0	0	0	0
33	72	0	0	0	0	0	2408	11	48	13	47	21	32	24	6.3	3.73632	51	1.26984	101.587	-3	1	1	1	1	1	1	2	0	2	0	0	55	18	11	56	39	57	.	.	0	1	.	0	1	1	0	0	0	1
34	30	0	0	0	0	0	651	6	23	9	38	24	31	20	3.24	1.53182	.	3.39506	271.605	4	2	2	2	2	1	1	4	0	1	0	0	59	10	11	73	69	11	.	32.8	1	0	47.8	0	0	0	0	1	0	0
35	70	0	0	0	0	0	2216	5	34	.	28	8	15	14	5.76	3.53052	40	0.173611	13.8889	-6	4	3	4	4	4	4	2	0	2	0	0	73	16	15	83	60	52		18.7	0	1	21.7	1	0	0	0	0	0	0
36	45	1	0	0	0	0	4012	24	57	25	57	28	41	22	3.8	2.22685	73	5	400	6	2	2	2	2	1	1	4	0	1	0	0	55	7	7	62	56	20	.	13.5	1	0	28.5	0	1	0	0	1	0	0
37	64	0	0	0	0	0	2099	9	35	10	39	23	28	19	4.39	2.24022	74	2.05011	164.009	4	1	1	1	1	1	1	2	0	1	0	0	59	10	11	73	62	31	.	40.7	1	1	48.7	0	0	0	0	0	0	0
38	63	0	0	0	0	0	2401	6	24	7	26	14	18	10	4.45	2.59903	60	1.79775	143.82	4	4	3	4	4	4	4	2	0	2	0	0	71	11	12	72	49	58		26	0	1	29	0	0	1	0	0	0	0
39	59	0	0	0	0	0	734	7	25	7	24	14	17	16	3.5	1.92979	.	0.285714	22.8571	-2	4	3	4	4	4	4	4	0	1	1	0	56	10	10	57	46	39	10.8	19.9	0	1	22.9	1	0	1	0	1	0	1
40	72	0	1	0	1	1	1636	6	35	7	28	11	17	9	6.69	4.33686	.	1.19581	95.6652	2	4	3	4	4	4	4	4	0	1	1	0	48	15	9	53	40	48		21.5	0	1	24.5	1	0	0	0	1	0	1
41	62	0	0	1	2	1	1324	6	50	5	49	25	34	24	3.36	1.95524	70	2.97619	238.095	1	1	1	1	1	1	1	4	0	1	0	0	52	10	8	77	65	31	37.2	31	0	1	34	0	1	1	0	1	0	0
42	59	0	0	0	0	0	1197	4	35	4	31	14	19	12	4.67	2.69804	80	1.49893	119.914	2	4	3	4	4	4	4	1	1	1	0	0	46	5	5	63	53	33		54.5	0	1	57.5	0	1	1	0	1	0	0
43	75	1	0	0	0	0	178	4	30	7	44	24	34	21	3.5	2.65021	72	3.71429	297.143	3	2	2	2	2	1	1	2	0	2	0	0	53	10	11	51	32	67	.	63.7	0	1	66.7	0	0	0	0	0	0	0
44	52	1	0	0	0	0	441	3	31	5	26	9	17	7	3.27	2.1206	68	3.0581	244.648	2	4	3	4	4	4	4	4	0	2	0	0	40	12	12	49	35	55	23.1	28.7	0	1	31.7	1	1	0	0	1	0	0
45	45	0	0	0	0	0	4036	6	26	9	27	15	21	12	9.44	4.83068	90	0.95339	76.2712	3	3	5	4	4	4	3	2	0	2	0	0	62	11	11	60	35	72		31.1	0	1	34.1	0	0	0	0	1	0	0
46	39	0	0	0	0	0	227	8	20	9	19	14	16	10	5.45	2.61892	58	1.10092	88.0734	4	4	3	4	4	4	4	4	0	1	0	0	59	19	17	62	55	22		16.4	0	1	19.4	1	0	0	0	1	0	0
47	64	1	0	0	0	0	2726	7	27	6	29	12	19	10	2.74	1.84556	74	3.28467	262.774	2	4	3	4	4	4	4	2	0	1	1	0	65	7	6	51	39	48		33.2	0	1	36.2	1	0	1	0	1	0	1
48	56	1	0	0	0	0	3994	4	22	4	28	8	13	8	3.69	2.18168	73	1.35501	108.401	0	4	3	4	4	4	4	2	0	2	1	0	54	10	10	55	38	58		21.3	0	1	24.3	0	0	1	0	1	0	1
49	56	0	0	1	2	1	57	11	43	12	37	28	32	19	4	2.19244	127	3.25	260	9	2	2	2	2	2	2	4	0	1	1	0	61	13	12	86	70	37	16.7	32.1	0	1	35.1	1	0	1	0	0	0	1
50	66	0	0	1	2	1	452	7	38	9	36	17	21	14	.	.	56			3	3		4	4	4	3	1	1	2	0	0	56	10	9	54	38	56			0	1		0	1	0	0	1	0	0
51	71	0	0	0	0	0	1613	8	44	8	37	17	26	17	3.07	1.98445	80	2.9316	234.528	0	1	1	1	1	1	1	2	0	2	1	0	56	10	9	55	39	54	.	26	0	1	29	0	0	1	0	1	0	1
52	63	1	0	0	0	0	3944	.	32	18	28	15	22	14	4.6	2.56249	.	1.73913	139.13	1	3	5	4	4	4	3	4	0	1	1	0	49	10	9	51	40	42	16.1	17.7	0	1	20.7	1	1	0	0	0	0	1
53	77	1	0	0	0	0	601	16	23	7	26	10	17	16	.	.	.			-6	4	3	4	4	4	4	2	0	2	0	0	47	10	9	42	23	76		13.7	1	1	21.7	0	0	0	0	1	0	0
54	60	0	0	0	0	0	3024	5	28	5	27	17	22	13	2.88	1.67328	69	3.125	250	4	3	4	4	4	4	3	1	1	1	0	0	46	11	8	72	67	15		44	1	0	59	0	0	1	0	1	0	0
55	58	1	0	0	0	0	2499	7	40	6	45	16	31	19	5.1	3.5841	82	2.35294	188.235	-3	1	1	1	1	1	1	2	0	2	1	0	70	9	10	46	32	58	.	37.5	1	1	45.5	0	0	0	0	0	0	1
56	75	1	0	0	0	0	1748	5	30	7	28	10	17	11	3.5	2.72913	61	1.71429	137.143	-1	4	3	4	4	4	4	2	0	2	0	1	51	9	8	51	35	59		18.7	0	1	21.7	0	0	0	0	0	0	1
57	76	0	0	0	0	0	307	9	26	8	31	12	20	12	.	.	73			0	4	3	4	4	4	4	1	1	2	1	0	53	8	9	54	39	53		20	1	0	35	0	0	1	0	1	0	1
58	55	0	0	0	0	0	98	6	32	4	30	10	18	9	5.3	2.75683	.	1.69811	135.849	1	4	3	4	4	4	4	4	0	1	1	0	54	10	9	63	53	33		26.8	0	1	29.8	0	0	0	0	1	0	1
59	56	0	0	0	0	0	18	13	42	12	49	24	35	21	4.26	2.36178	82	3.28638	262.911	3	2	2	2	2	1	1	4	0	1	0	0	51	7	9	71	65	18	28.1	30.3	0	1	33.3	0	1	1	0	1	0	0
60	55	0	1	1	2	1	1142	8	20	8	34	19	24	13	5.4	2.90451	71	2.03704	162.963	6	3	5	4	4	4	3	3	0	1	0	0	49	8	7	68	59	28			0	1		0	1	0	0	1	0	0
61	43	0	0	0	0	0	1018	6	29	3	21	7	11	6	9.53	4.99328	75	0.524659	41.9727	1	4	3	4	4	4	4	4	0	1	0	0	47	8	7	64	56	25		12.1	0	1	15.1	0	0	0	0	0	0	0
62	62	0	0	0	0	0	3871	6	24	6	20	9	14	8	4.72	2.64488	90	1.27119	101.695	1	4	3	4	4	4	4	4	0	1	1	0	49	10	11	69	56	38	14.9	31.1	0	1	34.1	0	1	1	0	1	0	1
63	73	1	0	0	0	0	1976	3	27	3	25	11	10	6	4.27	2.9041	81	0.936768	74.9415	5	4	3	4	4	4	4	4	0	1	0	0	43	11	11	56	47	33		29	1	1	37	0	0	1	0	0	0	0
64	48	0	0	0	0	0	16	12	37	12	40	24	34	22	4.95	2.37631	100	2.42424	193.939	2	1	1	1	1	1	1	4	0	1	1	0	56	9	9	67	57	31	17.5	37.7	1	0	52.7	0	0	1	0	1	0	1
65	79	0	0	0	0	0	2	5	24	5	23	7	14	10	4.78	2.96218	59	0.83682	66.9456	-3	4	3	4	4	4	4	4	0	1	0	0	55	13	11	65	50	45	15	39	1	1	47	0	0	0	0	0	0	0
66	70	0	0	0	0	0	16	7	31	3	30	14	22	13	5.88	3.69449	122	1.53061	122.449	1	3	5	4	4	4	3	4	0	1	1	0	51	9	9	58	49	30		33.2	0	1	36.2	1	0	0	0	1	0	1
67	57	1	0	0	0	0	311	4	25	4	35	18	26	11						7	3		3	3	3	3	2	0	1	1	0	48	8	6	58	52	24		19.9	0	1	22.9	0	1	1	0	1	0	1
68	40	1	0	0	0	0	3853	8	32	11	35	13	19	12	.	.	.			1	4	3	4	4	4	4	4	0	1	0	0	49	8	7	68	58	30			0	1		0	1	1	0	0	0	0
69	64	1	0	0	0	0	905	4	31	3	28	7	11	5	5.12	3.13957	.	1.17188	93.75	2	4	3	4	4	4	4	4	0	1	0	0	45	7	9	64	53	37	15.8	24.4	0	1	27.4	0	0	0	0	0	0	0
70	69	0	0	0	0	0	11	3	33	3	31	12	19	11	4.19	2.67069	66	1.90931	152.745	1	4	3	4	4	4	4	4	0	1	0	0	49	10	10	65	61	14		19.1	0	1	22.1	1	0	0	0	1	1	0
71	66	0	0	0	0	0	1945	7	20	6	22	12	18	14	4.61	3.08267	76	0.867679	69.4143	-2	4	3	4	4	4	4	2	0	1	0	0	53	14	10	55	42	48		16.3	0	1	19.3	1	0	0	0	0	0	0
72	65	1	0	1	2	1	960	3	31	5	31	14	20	7	4.2	2.78838	47	3.09524	247.619	7	4	3	4	4	4	4	3	0	2	0	0	50	10	8	61	43	56	14.9	24.7			24.7	0	0	0	0	0	0	0
73	76	0	0	0	0	0	1744	6	31	6	32	16	22	18	3.42	2.07743	67	1.16959	93.5673	-2	1	1	4	4	4	1	4	0	1	1	0	53	9	9	56	47	33		17.1	0	1	20.1	1	0	0	0	1	0	1
74	58	0	0	0	0	0	116	4	28	5	31	12	20	13	4.52	2.80469	70	1.54867	123.894	-1	4	3	4	4	4	4	4	0	1	0	0	43	10	12	65	59	20	25.1	27.2	0	0	35.2	0	0	1	0	1	0	0
75	60	1	0	0	0	0	191	7	22	6	22	10	14	8	3.12	1.9315	80	1.92308	153.846	2	4	3	4	4	4	4	4	0	1	1	0	51	11	10	58	45	45	10.8	25.4	1	1	33.4	1	1	0	0	1	0	1
76	66	0	0	0	0	0	780	15	72	18	77	39	55	44	4.5	2.66588	.	2.44444	195.556	-5	1	1	1	1	1	1	4	0	1	0	0	45	11	14	57	50	26	20.6	21.3	0	1	24.3	1	1	0	0	1	0	0
77	68	1	0	0	0	0	109	5	25	6	27	10	16	10	3.95	2.6031	72	1.51899	121.519	0	4	3	4	4	4	4	2	0	1	1	0	52	10	8	69	53	46		20.5	0	1	23.5	1	0	0	0	1	0	1
78	70	1	0	0	0	0	34	7	39	7	40	20	29	21	5.21	4.0047	76	1.53551	122.841	-1	1	1	1	1	1	1	2	0	2	1	0	69	9	10	41	27	64	.	51	1	1	59	0	0	0	0	0	0	1
79	69	1	0	0	0	0	3	4	31	4	31	11	19	14	2.86	2.55721	57	1.74825	139.86	-3	4	3	4	4	4	4	4	0	1	0	0	49	6	7	64	58	20	22.2	23.2	0	1	26.2	0	0	0	0	1	0	0
80	41	0	0	1	2	1	52	6	27	7	32	16	22	12	4.4	2.17821	85	2.27273	181.818	4	3	5	4	4	4	3	4	0	1	1	0	50	9	9	78	74	11		14.7	1	0	29.7	0	0	0	0	1	0	1
81	64	0	0	0	0	0	21	7	31	8	23	11	16	12	5.52	2.98945	77	0.724638	57.971	-1	4	3	4	4	4	4	4	0	1	0	0	34	9	8	51	41	40			0	1		0	0	1	0	1	0	0
82	54	0	0	0	0	0	8	5	29	4	26	14	18	13	5.09	2.558	.	0.982318	78.5855	1	4	3	4	4	4	4	4	0	1	0	0	57	15	16	60	56	15	15.3	31.1	1	0	46.1	1	0	0	0	1	0	0
83	73	1	0	0	0	0	3771	4	32	5	23	7	13	7	4.97	3.31636	67	1.20724	96.5795	0	4	3	4	4	4	4	3	0	1	0	0	40	7	8	81	68	32	5.5	9.6	0	1	12.6	0	1	1	0	0	0	0
84	37	0	0	0	0	0	3765	8	49	11	47	25	33	26	5.35	3.01099	54	1.30841	104.673	-1	1	1	1	1	1	1	2	0	1	0	0	52	11	11	70	52	49	.	34.8	0	1	37.8	0	0	0	0	1	0	0
85	68	1	0	0	0	0	65	4	27	3	26	13	18	11	3.4	2.29315	91	2.05882	164.706	2	4	3	4	4	4	4	2	0	1	1	0	55	8	8	57	46	39		20	0	1	23	0	1	1	0	1	0	1
86	65	0	0	0	0	0	3742	6	29	11	29	10	16	9	6.53	3.5878	.	1.07198	85.758	1	4	3	4	4	4	4	4	0	2	0	0	55	14	14	64	46	53	22.4	13.1	0	1	16.1	1	1	1	0	0	0	0
87	71	1	0	0	0	0	2673	4	24	2	28	4	14	8	.	.	.			-4	4	3	4	4	4	4	4	0	1	1	0	56	12	12	46	39	32		29.8	1	0	44.8	0	0	0	0	0	0	1
88	65	1	0	0	0	0	1917	8	39	9	39	16	29	21	3.03	1.85407	68	2.64026	211.221	-5	1	1	1	1	1	1	2	0	2	1	0	48	7	8	42	25	72	.	18.5	0	1	21.5	0	0	1	0	0	0	1
89	81	0	0	0	0	0	1068	9	52	12	47	26	36	30	3.22	2.27323	64	1.86335	149.068	-4	1	1	1	1	1	1	2	0	1	0	0	39	15	14	42	33	44	47.1	40	0	1	43	1	0	1	0	0	0	0
90	78	0	0	0	0	0	2567	8	25	7	24	12	17	11	3.89	2.1659	88	1.54242	123.393	1	4	3	4	4	4	4	4	0	2	1	0	65	12	11	55	40	53	11.8	24.8	0	1	27.8	1	1	0	0	0	0	1
91	75	0	0	0	0	0	3062	5	29	4	26	9	15	8	2.62	1.54224	130	2.67176	213.74	1	4	3	4	4	4	4	4	0	2	1	0	49	11	11	56	40	54	21.6	35.3	0	1	38.3	1	0	1	0	1	0	1
92	45	0	0	0	0	0	3455	4	29	38	18	12	14	5	4.6	2.52837	82	1.95652	156.522	7	4	3	4	4	4	4	4	0	1	0	0	51	10	13	59	52	25		41.2	1	0	56.2	1	1	0	0	0	0	0
93	56	0	0	0	0	0	4	2	24	3	24	7	13	5	4.31	2.66495	60	1.85615	148.492	2	4	3	4	4	4	4	4	0	1	0	0	45	10	13	63	57	21		41.1	1	0	56.1	1	0	0	0	1	0	0
94	65	0	0	0	0	0	13	5	31	7	21	8	14	10	5.38	3.26542	75	0.743494	59.4796	-2	4	3	4	4	4	4	4	0	1	1	0	56	14	13	58	48	35		18.7	0	1	21.7	0	0	0	0	0	0	1
95	59	0	0	0	0	0	3671	6	24	6	25	10	17	9	3.21	1.92857	76	2.49221	199.377	1	4	3	4	4	4	4	4	0	1	1	0	46	9	9	56	44	43	17.8	24.4	0	1	27.4	0	0	0	0	1	0	1
96	78	0	0	1	2	1	2666	4	48	8	48	18	30	17	5.14	3.353	75	2.52918	202.335	1	1	1	1	1	1	1	2	0	1	0	0	48	7	6	63	56	24	.	59	1	0	74	1	1	0	0	0	0	0
97	78	1	0	0	0	0	3423	5	40	7	35	12	28	14						-2	3		3	3	3	3	2	0	2	0	0	53	16	13	44	32	55		39.6	0	1	42.6	0	0	1	0	0	0	0
98	73	1	0	0	0	0	3440	6	29	3	29	10	18	9	3.77	2.78194	72	2.38727	190.981	1	4	3	4	4	4	4	2	0	2	1	0	86	6	7	54	39	53		29	0	1	32	0	0	0	0	0	0	1
99	68	1	0	0	0	0	1837	10	37	12	36	21	25	15	4.64	2.81992	80	2.15517	172.414	6	3	5	3	3	3	3	4	0	1	1	0	48	13	11	51	40	43		30.3	1	1	38.3	1	1	1	0	0	0	1
100	60	1	0	1	2	1	403	7	53	12	47	22	32	22	4.97	3.52	84	2.01207	160.966	0	1	1	1	1	1	1	4	0	1	0	0	45	12	10	46	39	34	.	27	0	1	30	1	1	1	0	0	0	0
101	81	0	0	0	0	0	2241	5	33	7	34	19	24	13	3.43	2.46079	67	3.207	256.56	6	3	4	4	4	4	3	2	0	1	0	0	43	13	10	58	48	35		24.6	0	1	27.6	1	1	0	0	0	1	0
102	73	0	0	0	0	0	2888	7	39	8	37	15	22	15	5.2	3.11495	62	1.34615	107.692	0	3	5	4	4	4	3	4	0	2	0	0	49	12	12	61	45	51	10.6	23.6	0	1	26.6	1	0	1	0	1	0	0
103	62	1	0	1	2	1	2954	10	39	9	41	17	28	21	4.72	3.04	44	1.48305	118.644	-4	1	1	1	1	1	1	2	0	2	1	0	59	14	14	48	28	72	.	45.4	1	0	60.4	1	1	1	0	1	0	1
104	71	0	0	0	0	0	3365	9	34	18	35	22	29	24	3.83	2.20823	80	1.30548	104.439	-2	1	1	1	1	1	1	2	0	2	1	0	54	10	10	55	33	70	.	31.1	0	1	34.1	1	1	1	0	0	0	1
105	61	1	0	0	0	0	23	6	27	5	28	12	17	8	3.57	2.27111	70	2.52101	201.681	4	4	3	4	4	4	4	1	1	1	0	0	54	12	6	67	63	13		18.3	0	1	21.3	1	0	1	0	0	0	0
106	64	0	0	0	0	0	138	9	49	10	55	21	35	19	4.7	2.75844	67	3.40426	272.34	2	2	2	2	2	1	1	2	0	2	0	0	50	13	12	61	42	58	.	56	1	0	71	1	0	0	0	1	0	0
107	62	0	0	0	0	0	3492	11	31	7	32	14	19	10	3.59	2.03616	54	2.50696	200.557	4	4	3	4	4	4	4	4	0	1	0	0	37	13	12	63	56	24	16.2	23	0	1	26	1	0	0	0	1	0	0
108	70	1	0	1	2	1	693	10	37	11	35	17	23	13	4.57	3.07819	60	2.18818	175.055	4	3	5	4	4	4	3	4	0	2	1	0	56	14	12	42	25	70		26	1	0	41	1	0	0	0	0	0	1
109	59	1	0	0	0	0	2761	2	31	4	32	17	22	15	4.24	2.8248	78	1.65094	132.075	2	3	5	4	4	4	3	2	0	2	1	0	38	11	9	47	30	66		41	1	1	49	1	0	0	0	0	0	1
110	61	0	0	1	2	1	890	3	29	4	29	10	18	9	3.2	2	62	2.8125	225	1	4	3	4	4	4	4	4	0	1	0	0	46	11	9	57	51	23	12.9	16	0	1	19	1	1	0	0	1	1	0
111	62	1	0	0	0	0	708	11	46	11	44	16	29	22	2.94	1.99705	55	2.38095	190.476	-6	1	1	1	1	1	1	2	0	2	1	0	63	9	9	46	33	55	.	34	1	0	49	0	0	0	0	0	0	1
112	39	0	0	0	0	0	29	9	41	9	36	20	26	20	4.57	2.54937	97	1.31291	105.033	0	1	1	1	1	1	1	3	0	1	0	0	51	9	10	63	54	30	.	31.6	0	1	34.6	1	0	1	0	1	0	0
113	54	0	0	0	0	0	1346	7	52	10	55	22	36	34	4.23	2.59865	88	0.472813	37.8251	-12	1	1	1	1	1	1	1	1	1	0	0	53	7	8	73	65	23	17.1	36	1	0	51	1	0	1	0	1	0	0
114	41	0	0	0	0	0	1175	3	29	6	24	11	16	12	6.38	3.03673	100	0.626959	50.1567	-1	4	3	4	4	4	4	4	0	1	0	0	49	12	13	64	53	35	9.5	16	0	0	24	1	1	1	0	1	0	0
115	66	0	0	0	0	0	14	5	35	9	32	10	20	11	6.5	4.15441	46	1.38462	110.769	-1	4	3	4	4	4	4	4	0	2	0	0	45	14	13	52	33	66	13.8	29	0	1	32	1	0	0	0	1	0	0
116	35	0	0	1	2	1	630	14	46	18	45	26	34	24	4.15	2.3339	94	2.40964	192.771	2	1	1	1	1	1	1	4	0	1	0	0	49	9	8	66	56	31	38.1	22	0	1	25	0	1	0	0	1	0	0
117	77	0	0	0	0	0	3454	4	28	6	26	9	15	8	4.47	2.7	58	1.566	125.28	1	4	3	4	4	4	4	2	0	2	0	0	44	15	11	60	43	53		30.3	0	1	33.3	1	0	0	0	1	0	0
118	59	0	0	0	0	0	5	12	31	9	37	21	27	19	6.55	3.38536	79	1.22137	97.7099	2	1	1	1	1	1	1	4	0	1	1	0	54	11	12	70	59	31	.	19.9	0	1	22.9	1	0	1	0	0	0	1
119	56	1	0	0	0	0	65	7	36	12	35	16	22	16	3.16	2.1406	67	1.89873	151.899	0	1	1	4	4	4	1	4	0	2	0	0	41	14	13	41	29	55	25.8	31.4	0	1	34.4	0	0	1	0	1	0	0
120	57	0	0	0	0	0	23	10	53	10	54	24	33	26	4.4	2.42551	78	1.59091	127.273	-2	1	1	1	1	1	1	1	1	1	0	0	54	9	10	65	54	35	26.1	34	1	1	42	1	1	0	0	1	0	0
121	70	1	0	0	0	0	3421	13	49	13	45	20	32	25	4.83	3.35	70	1.44928	115.942	-5	1	1	1	1	1	1	2	0	2	1	0	48	13	12	44	29	63	.	22.5	0	1	25.5	1	0	1	0	0	0	1
122	75	1	0	0	0	0	427	7	36	9	31	12	19	15	5.63	3.43147	49	0.71048	56.8384	-3	4	3	4	4	4	4	2	0	2	1	0	71	10	11	60	33	76		36.2	0	1	39.2	1	0	0	0	1	0	1
123	75	1	0	0	0	0	3413	9	42	12	39	15	24	16	4.9	3.28487	47	1.63265	130.612	-1	1	1	4	4	4	1	2	0	2	1	0	51	10	9	50	33	62		22.6	0	1	25.6	0	1	1	0	0	0	1
124	58	0	0	0	0	0	3402	5	31	4	34	18	21	18	4.6	2.5989	101	0.652174	52.1739	0	1	1	4	4	4	1	4	0	1	1	0	49	9	8	67	56	34	14.3	31.1	1	0	46.1	1	0	0	0	1	0	1
125	64	1	0	0	0	0	3401	7	35	9	32	12	19	11	4.78	3.79481	50	1.67364	133.891	1	4	3	4	4	4	4	2	0	2	1	0	68	9	7	56	40	56		44.2	0	1	47.2	1	0	0	0	0	0	1
126	45	0	0	0	0	0	1300	13	45	20	42	34	38	30	5.97	3.02174	80	1.34003	107.203	4	1	1	1	1	1	1	4	0	1	0	0	55	10	10	67	56	35	12.6	22	0	1	25	1	0	1	0	1	0	0
127	70	1	1	1	2	1	103	11	51	13	50	21	31	21	4.8	3.51249	73	2.08333	166.667	0	1	1	1	1	1	1	2	0	2	0	0	39	11	6	43	30	58	.	30	0	1	33	1	0	0	0	1	0	0
128	72	0	0	0	0	0	3233	4	37	10	38	14	26	20	5.27	3.29	76	1.13852	91.0816	-6	1	1	1	1	1	1	2	0	2	0	0	46	10	7	53	33	67	.	36.5	0	1	39.5	1	0	0	0	0	0	0
129	53	0	0	0	0	0	13	5	25	7	19	6	11	6	5.53	2.8	81	0.904159	72.3327	0	4	3	4	4	4	4	4	0	1	0	0	53	9	8	71	59	34	8.9	20.2	0	1	23.2	0	0	1	0	1	0	0
130	78	1	0	0	0	0	3331	11	42	9	38	15	27	22	5.27	3.46369	74	0.948767	75.9013	-7	1	1	1	1	1	1	2	0	2	1	0	54	12	10	48	32	62	.	34	1	1	42	0	0	0	0	0	0	1
131	63	0	0	0	0	0	2044	12	37	12	37	21	29	26	4.68	2.56212	80	0.641026	51.2821	-5	1	1	1	1	1	1	2	0	1	1	0	56	9	8	78	67	29	.	32.1	0	1	35.1	1	0	1	0	0	0	1
132	64	0	0	0	0	0	3101	7	47	10	48	28	31	23	6.3	3.52186	69	1.26984	101.587	5	1	1	1	1	1	1	2	0	2	0	0	65	11	8	51	36	56	.	45.8	0	1	48.8	1	1	0	0	0	0	0
133	64	0	0	0	0	0	224	8	46	12	45	26	31	21	5.3	2.48129	65	1.88679	150.943	5	1	1	1	1	1	1	1	1	2	0	0	55	11	12	56	40	54	18.7	.	0	1	.	1	1	1	0	1	0	0
134	79	1	0	0	0	0	1316	11	35	13	34	17	22	13	4.55	2.88059	67	1.97802	158.242	4	3	5	4	4	4	3	4	0	1	0	0												0	0	0	0	1	0	0
135	37	0	0	0	0	0	34	19	53	19	51	31	40	31	6.67	3.02293	103	1.34933	107.946	0	1	1	1	1	1	1	4	0	1	0	0	61	9	10	80	72	21	.	32.5	1	0	47.5	1	1	1	0	1	0	0
136	77	0	0	1	2	1	1607	12	40	12	41	20	29	17	3.48	2.2	71	3.44828	275.862	3	2	2	2	2	1	1	3	0	2	1	0	50	12	10	55	31	74	.	35	1	0	50	1	0	0	0	1	0	1
137	67	0	0	0	0	0	2340	4	33	7	32	12	19	11	3.2	2.45767	79	2.5	200	1	4	3	4	4	4	4	4	0	1	0	0	44	9	9	63	53	31	26.4	20.5	0	1	23.5	0	0	0	0	1	0	0
138	43	0	0	0	0	0	3051	13	54	14	52	25	36	21	6.4	3.07512	86	2.34375	187.5	4	1	1	1	1	1	1	4	0	1	0	0	50	7	8	70	62	24	21.5	29	1	0	44	1	0	0	0	1	0	0
139	65	1	0	0	0	0	2170	10	47	11	45	21	30	21	4.15	2.53512	82	2.16867	173.494	0	1	1	1	1	1	1	2	0	2	0	0	49	8	7	58	39	60	.	59	1	1	67	0	0	0	0	0	0	0
140	59	0	0	0	0	0	3232	14	54	13	54	32	41	39	3.35	1.9474	107	0.597015	47.7612	-7	1	1	1	1	1	1	4	0	1	0	0	51	6	7	61	59	15.3	.	29.8	1	0	44.8	0	0	0	0	1	0	0
141	58	1	0	0	0	0	3227	12	33	15	33	26	29	22	4.95	2.84647	90	1.41414	113.131	4	1	1	1	1	1	1	4	0	1	1	0	56	10	9	61	54	24	.	34	1	1	42	1	1	1	0	0	0	1
142	60	0	0	1	2	1	373	13	31	13	32	21	24	18	4.92	2.73931	97	1.21951	97.561	3	1	1	4	4	4	1	2	0	1	1	0	53	14	12	52	45	29		18.5	0	1	21.5	1	0	0	0	0	0	1
143	71	0	0	0	0	0	759	13	38	11	30	14	22	17	4.46	2.85237	71	1.12108	89.6861	-3	1	1	4	4	4	1	2	0	2	1	0	46	9	9	58	40	58		32.8	0	1	35.8	1	0	0	0	1	0	1
144	62	1	0	0	0	0	13	15	35	14	42	30	36	26	4.13	3.03465	90	2.42131	193.705	4	1	1	1	1	1	1	2	0	2	1	0	53	10	9	48	34	56	.	.	0	1	.	0	0	1	0	0	0	1
145	24	1	0	0	0	0	3185	17	37	21	37	27	32	26	3.1	1.76112	86	1.93548	154.839	1	1	1	1	1	1	1	3	0	1	0	0	45	5	6	63	59	14	15	27.7	1	0	42.7	0	0	0	0	1	0	0
146	47	0	0	0	0	0	1659	12	41	16	39	20	27	17	4.07	2.21627	66	2.457	196.56	3	1	1	1	1	1	1	1	1	1	0	0	49	11	7	59	52	25	16.3	38	1	0	53	1	0	1	0	1	0	0
147	68	0	0	0	0	0	6	10	22	13	25	18	22	12	3.77	2.2432	56	2.65252	212.202	6	3	5	4	4	4	3	4	0	1	0	0	43	9	10	76	67	25	24	29.3	0	1	32.3	1	1	1	0	1	0	0
148	69	0	0	0	0	0	3181	16	51	16	50	24	33	22	3.5	2.29578	83	3.14286	251.429	2	2	2	2	2	1	1	4	0	1	1	0	55	7	7	63	58	12	.	32.8	1	0	47.8	0	1	0	0	0	0	1
149	75	1	1	0	1	1	1629	0	34	2	37	8	18	10	5.8	3.53723	75	1.37931	110.345	-2	4	3	4	4	4	4	2	0	2	0	0	63	10	8	48	33	59		21.9	0	1	24.9	1	1	1	0	1	0	0
150	43	0	0	1	2	1	2342	16	47	19	54	36	44	33	5.83	2.72942	78	1.88679	150.943	3	1	1	1	1	1	1	3	0	1	0	0	61	8	9	82	77	14	.	31.4	1	0	46.4	0	0	1	0	1	0	0
151	74	0	0	0	0	0	2198	9	31	9	31	13	18	10	3.93	2.83122	72	2.03562	162.85	3	4	3	4	4	4	4	4	0	1	0	0	54	10	8	61	55	15.5		18	0	1	21	1	1	1	0	1	0	0
152	62	1	0	0	0	0	3122	6	30	5	22	15	18	12	5.21	3.29518	72	1.15163	92.1305	3	4	3	4	4	4	4	4	0	1	1	0	51	8	10	59	53	23		26.3	0	1	29.3	1	0	0	0	0	0	1
153	47	1	0	0	0	0	3156	9	60	10	49	19	37	25	4.79	3.02399	70	2.50522	200.418	-6	1	1	1	1	1	1	2	0	2	0	0	54	11	12	56	37	62	29.1	29.8	0	1	32.8	1	1	1	0	1	0	0
154	58	1	0	0	0	0	98	13	38	11	32	18	25	17	3.3	2.02313	85	2.42424	193.939	1	1	1	1	1	1	1	2	0	2	1	0	95	10	9	45	27	71	.	19	1	0	34	0	0	1	0	1	0	1
155	67	0	0	0	0	0	3148	12	24	9	30	13	20	14	6.07	3.1613	54	0.988468	79.0774	-1	4	3	4	4	4	4	1	1	1	0	0	55	10	10	55	48	24		11.7	1	0	26.7	1	0	0	0	1	0	0
156	65	0	0	0	0	0	2297	8	30	9	33	14	20	14	5.75	3.30067	48	1.04348	83.4783	0	4	3	4	4	4	4	1	1	1	1	0	66	14	14	66	53	39		37.3	1	0	52.3	1	0	0	0	0	0	1
157	86	0	0	0	0	0	780	8	.	.	37	14	23	15	3.8	2.5149	63	2.10526	168.421	-1	3	5	4	4	4	3	2	0	1	0	0	43	13	12	54	41	46		38.9	1	1	46.9	0	1	0	0	0	0	0
158	73	1	0	0	0	0	1672	12	48	14	47	18	31	20	3.65	2.63753	75	3.0137	241.096	-2	2	2	2	2	1	1	2	0	2	0	0	39	8	8	64	47	51	.	45	1	1	53	0	0	1	0	0	0	0
159	79	1	0	1	2	1	689	4	48	5	49	17	29	18	3.26	2.51634	70	3.37423	269.939	-1	2	2	2	2	1	1	1	1	1	0	0	52	8	9	56	50	23	.	53	1	1	61	1	1	1	0	0	0	0
160	75	0	0	0	0	0	164	9	44	18	41	19	30	20	5.75	2.90449	60	1.73913	139.13	-1	1	1	1	1	1	1	2	0	2	0	0	49	11	10	49	27	76	.	42	1	1	50	1	1	1	0	1	0	0
161	48	1	0	0	0	0	657	3	50	7	50	10	26	8	8.35	5.43373	70	2.15569	172.455	2	3	5	3	3	3	3	2	0	2	1	0	47	8	8	51	33	64		43.8	1	0	58.8	0	0	0	0	0	0	1
162	66	1	0	0	0	0	3106	16	36	12	32	15	24	20	5.5	3.62143	60	0.727273	58.1818	-5	1	1	4	4	4	1	2	0	2	1	0	54	8	8	44	29	63		21.5	0	1	24.5	0	0	0	0	0	0	1
163	71	1	0	0	0	0	2592	4	27	4	29	9	16	7	5.62	3.86664	76	1.60142	128.114	2	4	3	4	4	4	4	4	0	1	0	0	47	8	7	62	52	31	12.8	26.6	0	1	29.6	0	0	1	0	1	0	0
164	62	0	0	0	0	0	495	10	33	9	33	14	23	15	5.9	3.16397	73	1.35593	108.475	-1	3	5	4	4	4	3	4	0	1	1	0	42	10	9	62	53	29	12.9	30.4	0	1	33.4	0	0	0	0	0	0	1
165	68	0	0	0	0	0	12	5	28	3	21	10	13	6	5.74	3.83509	83	1.21951	97.561	4	4	3	4	4	4	4	4	0	1	0	0	37	11	11	54	45	35	15.1	19.9	0	1	22.9	1	1	0	0	0	0	0
166	61	1	0	0	0	0	1189	11	43	11	40	18	26	23	3.91	2.57826	53	0.767263	61.3811	-5	1	1	1	1	1	1	2	0	2	1	0	70	8	8	49	30	69	.	38.7	1	0	53.7	0	0	1	0	1	0	1
167	60	1	1	1	2	1	1666	7	30	8	25	10	16	11	3.13	2.13033	71	1.59744	127.796	-1	4	3	4	4	4	4	3	0	1	0	0	41	10	8	59	56	12		11.7	1	1	19.7	0	0	1	0	1	0	0
168	17	0	0	0	0	0	2857	2	26	2	14	5	7	6	6.76	3.95667	69	0.147929	11.8343	-1	4	3	4	4	4	4	3	0	1	0	0	36	9	8	54	45	35		14	1	1	22	0	0	0	0	0	0	0
169	45	0	0	0	0	0	268	9	39	10	40	15	26	22	6.5	3.6937	70	0.615385	49.2308	-7	1	1	1	1	1	1	2	0	2	0	0	45	11	9	65	43	62	.	28	0	1	31	0	0	0	0	0	0	0
170	55	0	0	0	0	0	8	12	33	11	33	19	25	19	4.67	2.13803	98	1.2848	102.784	0	1	1	1	1	1	1	4	0	1	1	0	54	13	13	60	51	31	23.9	28.1	0	1	31.1	0	0	1	0	1	0	1
171	74	0	0	0	0	0	665	21	48	22	51	31	34	23	7.82	3.9	75	1.40665	112.532	8	1	1	1	2	2	2	3	0	1	1	0	72	10	10	62	47	47	24	16.2	1	1	24.2	0	1	0	0	0	1	1
172	53	0	0	0	0	0	10	7	19	7	18	12	15	10	3.63	2.0125	95	1.37741	110.193	2	4	3	4	4	4	4	4	0	1	1	0	54	9	11	65	58	25		21.4	0	1	24.4	0	1	1	0	1	0	1
173	41	0	0	0	0	0	3044	7	36	10	32	17	24	14	4.6	2.20347	71	2.17391	173.913	3	3	5	4	4	4	3	4	0	1	0	0	57	10	11	68	58	30	17.2	30.7	0	1	33.7	1	0	0	0	1	0	0
174	68	1	0	0	0	0	3035	10	35	7	32	19	24	22	4.33	2.54105	136	0.461894	36.9515	-3	1	1	4	4	4	1	2	0	1	1	0	54	11	9	50	45	22		31.8	1	0	46.8	1	0	1	0	1	0	1
175	68	0	0	0	0	0	8	2	23	2	19	6	11	5	3.43	2.0814	68	1.74927	139.942	1	4	3	4	4	4	4	4	0	1	1	0	48	9	8	62	50	39		18	0	1	21	0	0	0	0	1	0	1
176	45	0	0	1	2	1	189	8	33	9	24	8	14	.	.	.	57				4	3	4	4	4	4	4	0	2	0	0	35	11	8	41	25	70			0	1		0	0	0	0	0	0	0
177	68	1	0	0	0	0	1965	2	25	4	28	9	14	11	5.03	3.2195	73	0.596421	47.7137	-2	4	3	4	4	4	4	4	0	1	0	0	54	9	9	52	41	43						0	0	1	0	0	0	0
178	63	0	0	1	2	1	424	4	22	4	21	8	13	5	3.89	2.28617	72	2.05656	164.524	3	4	3	4	4	4	4	3	0	1	0	0	48	9	8	61	52	31	12.9		0	1		1	1	0	0	0	0	0
179	69	0	0	0	0	0	2251	-1	39	3	38	16	23	17	2.81	1.79016	102	2.13523	170.819	-1	1	1	4	4	4	1	4	0	1	1	0	50	7	6	63	59	14			0	1		0	0	0	0	0	0	1
180	86	1	0	1	2	1	287	10	76	11	72	23	42	26	4.31	3.06	64	3.7123	296.984	-3	2	2	2	2	1	1	1	1	2	0	0	54	11	11	55	38	57	29.1	43.4	1	0	58.4	1	1	1	0	0	0	0
181	44	0	0	0	0	0	17	11	42	13	43	22	29	19	3.05	1.69917	96	3.27869	262.295	3	2	2	2	2	1	1	4	0	1	0	0	52	12	12	64	57	23	16.1	37.2	1	0	52.2	1	0	1	0	1	0	0
182	40	0	0	0	0	0	216	6	22	5	19	10	13	8	5.1	2.4584	102	0.980392	78.4314	2	4	3	4	4	4	4	4	0	1	1	0	51	7	7	59	50	32		16.5	0	1	19.5	1	0	1	0	1	0	1
183	24	1	0	0	0	0	80	6	117	14	8	3	6	5	5.65	3.72715	56	0.176991	14.1593	-2	4	3	4	4	4	4	4	0	2	0	0	35	9	9	37	21	75		118	0	1	121	0	0	0	0	0	0	0
184	46	0	0	0	0	0	1773	6	25	8	21	10	14	8	5.65	2.99726	73	1.06195	84.9558	2	4	3	4	4	4	4	4	0	1	0	0	40	11	13	60	54	21			0	1		1	1	1	0	1	0	0
185	71	0	1	1	2	1	2565	8	75	11	80	37	55	34	3.33	2.15	78	6.30631	504.505	3	2	2	2	2	1	1	2	0	1	0	0	52	12	8	67	56	34	.	17.8	0	1	20.8	0	0	1	0	0	0	0
186	76	0	0	0	0	0	2372	3	32	5	25	10	16	7	7.47	3.80887	58	1.20482	96.3855	3	4	3	4	4	4	4	4	0	2	0	0	50	11	11	52	29	75	13.2		0	1		1	1	1	0	1	0	0
187	62	0	0	0	0	0	6	4	48	8	46	19	30	22	4.73	3.02333	63	1.69133	135.307	-3	1	1	1	1	1	1	4	0	1	0	0	42	8	8	60	52	26	12.8	22	1	1	30	1	0	0	0	1	1	0
188	58	0	0	1	2	1	95	2	39	4	39	14	26	17	5.56	2.78588	60	1.61871	129.496	-3	1	1	1	1	1	1	4	0	1	0	0	51	16	13	59	53	22	.	29	1	0	44	1	1	0	0	0	0	0
189	69	0	0	0	0	0	2959	2	32	5	37	14	23	18	6.6	3.60153	73	0.757576	60.6061	-4	1	1	4	4	4	1	2	0	2	1	0	56	8	8	62	42	59		49.8	0	1	52.8	1	0	1	0	0	0	1
190	60	0	0	0	0	0	1098	7	33	7	28	13	18	12	4.77	2.53943	76	1.25786	100.629	1	4	3	4	4	4	4	4	0	1	1	0	55	8	8	52	40	46	18.8	22	0	1	25	1	0	0	0	0	0	1
191	58	0	0	0	0	0	2950	3	21	4	23	9	14	10	5.03	2.54288	75	0.795229	63.6183	-1	4	3	4	4	4	4	4	0	1	0	0	58	13	12	62	52	33	34.4	57.1	1	0	72.1	1	1	0	0	1	0	0
192	79	0	0	0	0	0	30	18	73	22	78	39	56	29	3.27	2.27	104	8.25688	660.55	10	2	2	2	2	2	2	2	0	1	0	0	46	11	12	66	51	41	.	27	0	1	30	1	0	0	0	1	1	0
193	72	0	0	0	0	0	1443	7	21	7	26	20	22	16	3.6	2.22476	71	1.66667	133.333	4	1	1	4	4	4	1	4	0	1	1	0	50	9	10	57	48	33	16.1	17	1	1	25	0	0	0	0	1	0	1
194	39	0	0	1	2	1	2877	12	56	16	52	32	40	29	5.6	2.4259	83	1.96429	157.143	3	1	1	1	1	1	1	4	0	1	0	0	59	11	9	70	65	15	18.3	34	1	0	49	1	0	1	0	1	0	0
195	34	0	0	1	2	1	218	1	30	2	33	20	26	13	4.83	2.19334	55	2.69151	215.321	7	3	5	3	3	3	3	4	0	1	0	0	53	12	12	79	71	21	17.5	29	0	1	32	0	1	1	0	1	0	0
196	77	0	0	0	0	0	1428	5	45	6	42	16	26	20	3.83	2.36489	64	1.56658	125.326	-4	1	1	1	1	1	1	2	0	1	1	0	47	13	12	71	58	37	.	19.6	0	1	22.6	1	0	1	0	0	0	1
197	67	1	0	0	0	0	2926	7	33	8	39	21	29	23	3.63	2.50598	103	1.65289	132.231	-2	1	1	1	1	1	1	2	0	1	1	0	59	8	5	50	40	41	.	23.6	1	1	31.6	0	1	0	0	0	0	1
198	42	0	0	0	0	0	938	7	32	8	28	10	19	11	5.74	3.41646	73	1.39373	111.498	-1	4	3	4	4	4	4	3	0	1	1	0	28	5	6	71	65	18		15.4	0	1	18.4	0	0	0	0	0	0	1
199	52	0	1	1	2	1	442	3	27	4	31	11	18	8	4.82	2.69334	70	2.07469	165.975	3	4	3	4	4	4	4	3	0	1	0	0	56	8	8	79	74	12		19.4	0	1	22.4	1	1	1	0	0	0	0
200	63	0	0	0	0	0	15	4	29	0	27	16	18	11	3.46	2.11759	63	2.02312	161.85	5	4	3	4	4	4	4	4	0	1	1	0	54	12	10	54	47	28	16.3	17	0	1	20	0	0	0	0	1	0	1
201	75	1	0	0	0	0	304	17	29	9	26	14	18	17	5.45	3.49611	67	0.183486	14.6789	-3	4	3	4	4	4	4	4	0	2	1	0	38	12	13	49	35	55		9	0	1	12	1	1	1	0	1	0	1
202	72	0	0	0	0	0	1740	5	42	7	45	16	26	20	4.1	2.49689	60	1.46341	117.073	-4	1	1	1	1	1	1	4	0	1	0	0	51	9	8	70	61	29	.	51.9	0	1	54.9	1	1	1	0	1	0	0
203	66	1	0	0	0	0	2177	8	39	13	36	16	22	12	4.49	3.15218	76	2.22717	178.174	4	3	5	4	4	4	3	4	0	1	0	0												1	0	0	0	0	0	0
204	42	0	0	0	0	0	70	6	20	0	22	12	16	11	4.76	2.42835	65	1.05042	84.0336	1	4	3	4	4	4	4	2	0	1	1	0	65	12	13	63	53	33	19.7	18.1	0	1	21.1	0	0	0	0	0	0	1
205	71	1	0	0	0	0	2076	5	33	7	32	12	19	8	4.47	3.07082	69	2.46085	196.868	4	4	3	4	4	4	4	1	1	1	0	0	39	9	7	64	54	37	18	20	0	1	23	0	0	1	0	1	0	0
206	51	0	1	1	2	1	253	15	27	13	23	18	20	13	4.9	2.25349	57	1.42857	114.286	5	4	3	4	4	4	4	3	0	1	1	0	76	8	10	80	74	17		36.2	1	1	44.2	0	1	0	0	0	0	1
207	68	0	0	0	0	0	60	8	34	9	41	21	28	17	4.87	2.59996	68	2.25873	180.698	4	1	1	1	1	1	1	1	1	1	0	0	48	11	10	67	70	22	.	27	0	1	30	1	0	1	0	1	0	0
208	69	1	0	0	0	0	1356	5	39	2	34	17	24	14	4.48	2.79225	54	2.23214	178.571	3	3	5	4	4	4	3	4	0	1	1	0	69	8	8	64	52	38		57.1	1	0	72.1	1	0	1	0	0	0	1
209	59	0	0	0	0	0	2868	2	26	2	25	11	16	9	5.05	2.57694	81	1.38614	110.891	2	4	3	4	4	4	4	4	0	1	1	0	60	12	12	56	44	43	8.3	43.4	0	1	46.4	1	0	0	0	1	0	1
210	62	1	0	1	2	1	1412	11	48	15	46	17	26	18	7.05	3.88659	60	1.13475	90.7801	-1	1	1	1	1	1	1	4	0	2	0	0	55	12	11	53	28	78	13.6	35	0	1	38	1	1	1	0	0	0	0
211	63	0	0	0	0	0	2862	3	44	4	42	16	25	15	5.1	3.13452	71	1.96078	156.863	1	3	5	3	3	3	3	1	1	1	0	0	49	10	5	70	66	12	30.3	28	1	0	43	0	1	1	0	1	0	0
212	68	0	0	0	0	0	2530	8	23	5	33	19	25	17	4.24	2.35058	109	1.88679	150.943	2	1	1	1	1	1	1	2	0	2	1	0	63	12	12	58	41	54	33.2	40.1	0	1	43.1	1	0	0	0	0	0	1
213	64	0	0	1	2	1	2772	4	25	3	28	13	17	8	3.17	2.06287	82	2.83912	227.129	5	4	3	4	4	4	4	3	0	1	0	0	36	7	7	72	67	15	6	18.7	0	1	21.7	0	0	0	0	0	0	0
214	60	1	0	1	2	1	2505	10	35	10	25	12	18	12	6.73	4.2814	78	0.89153	71.3224	0	4	3	4	4	4	4	4	0	2	0	0	41	13	9	49	32	64		25.4	0	1	28.4	1	0	1	0	1	0	0
215	73	1	0	0	0	0	2796	-1	41	0	36	11	22	18	3.82	2.7759	84	1.04712	83.7696	-7	1	1	4	4	4	1	4	0	1	0	0	39	9	7	58	48	35	23.1	44	0	1	47	0	0	0	0	0	0	0
216	66	0	0	0	0	0	11	3	20	4	21	6	11	4	3.47	2.14647	60	2.01729	161.383	2	4	3	4	4	4	4	4	0	1	0	0	42	12	11	52	41	43	12.8	12	0	1	15	1	1	0	0	0	0	0
217	71	0	1	1	2	1	689	11	49	11	41	34	38	21	4.47	2.66989	64	3.80313	304.251	13	2	2	2	2	2	2	1	1	1	0	0	54	10	7	80	72	20.9	21.8	30	0	1	33	1	0	0	0	1	0	0
218	58	0	0	1	2	1	2038	5	35	8	50	22	32	16	3.75	1.92114	78	4.26667	341.333	6	2	2	2	2	1	1	1	1	1	0	0	50	9	9	73	64	12	24	.	1	1	.	1	0	1	0	1	0	0
219	71	0	0	1	2	1	70	6	42	9	34	15	21	15	4.63	3.1	87	1.2959	103.672	0	3	5	4	4	4	3	4	0	1	0	0	43	11	10	69	61	23	10.6		0	1		1	1	0	0	0	0	0
220	57	0	0	0	0	0	2229	8	35	11	38	14	25	20	5.37	3.23623	86	0.931099	74.4879	-6	1	1	1	1	1	1	2	0	2	0	0	48	9	10	64	46	52		39.7	0	1	42.7	1	0	1	0	1	0	0
221	47	1	0	0	0	0	1659	3	37	7	36	15	22	10	6.23	4.37735	70	1.92616	154.093	5	3	5	4	4	4	3	4	0	1	0	0	59	8	10	71	62	26	22	22.6	0	1	25.6	1	0	0	0	1	0	0
222	35	0	0	0	0	0	8	18	36	12	35	20	25	22	3.61	2.17345	78	0.831025	66.482	-2	1	1	1	1	1	1	4	0	1	0	0	41	8	9	62	54	20.3	10.4	16.7	0	1	19.7	1	0	0	0	1	0	0
223	67	0	0	0	0	0	2448	3	33	6	33	20	25	10	4.81	2.8839	79	3.1185	249.48	10	3	4	3	3	3	3	2	0	1	0	0	52	8	8	76	67	26		28	0	1	31	1	1	0	0	1	0	0
224	57	0	0	0	0	0	2737	6	63	9	65	23	38	22	3.9	2.57854	70	4.10256	328.205	1	2	2	2	2	1	1	1	1	1	0	0	47	9	8	64	50	43	17.1	69	1	1	77	1	1	1	0	1	0	0
225	46	0	0	0	0	0	175	16	46	19	52	33	40	29	5.07	2.44957	100	2.16963	173.57	4	1	1	1	1	1	1	4	0	1	1	0	53	10	10	65	59	20	24.7	37	1	0	52	1	1	0	0	1	0	1
226	41	0	0	0	0	0	2150	13	56	19	60	36	46	33	7.17	4.0509	98	1.81311	145.049	3	1	1	1	1	1	1	3	0	1	0	0	60	8	8	126	113	20	32.6	31.9	1	0	46.9	0	0	0	0	1	0	0
227	51	0	1	0	1	1	1773	8	29	7	27	15	20	11	4.7	2.5055	52	1.91489	153.191	4	4	3	4	4	4	4	1	1	1	0	0	52	13	8	76	70	29.8	17.41	17.5	0	1	20.5	1	1	1	0	1	0	0
228	62	1	0	1	2	1	226	7	31	9	32	16	21	14	4.16	3.25994	63	1.68269	134.615	2	3	5	4	4	4	3	3	0	1	1	0	56	12	6	70	64	20		50.3	0	1	53.3	0	1	1	0	0	0	1
229	76	0	0	0	0	0	2355	6	38	10	40	10	22	15	5.03	2.92243	53	1.39165	111.332	-5	3	5	4	4	4	3	2	0	2	0	0	48	10	8	60	43	55	29	45.3	1	1	53.3	0	0	1	0	1	0	0
230	77	0	0	1	2	1	2440	8	26	8	22	12	16	11	4.11	2.46468	52	1.21655	97.3236	1	4	3	4	4	4	4	2	0	2	0	0	44	8	8	40	27	63		27.3	0	1	30.3	0	0	0	0	0	0	0
231	43	0	0	0	0	0	1217	7	51	9	47	22	34	26	6.97	3.16	78	1.14778	91.8221	-4	1	1	1	1	1	1	1	1	2	0	0	45	7	9	58	42	53	28.7	36.9	0	1	39.9	0	0	1	0	0	0	0
232	73	0	0	0	0	0	1183	5	32	4	31	10	17	11	4.67	2.87033	62	1.2848	102.784	-1	4	3	4	4	4	4	2	0	2	1	0	64	13	13	63	40	65		36.7	0	1	39.7	1	0	1	0	1	0	1
233	80	0	0	0	0	0	1996	6	26	4	30	10	17	12	4.6	3.08926	45	1.08696	86.9565	-2	4	3	4	4	4	4	2	0	2	0	0	48	11	10	76	54	54	14.6	48.1	0	1	51.1	0	0	0	0	0	0	0
234	54	1	0	0	0	0	105	0	27	1	24	6	13	5	4.53	3.58038	70	1.766	141.28	1	4	3	4	4	4	4	1	1	1	0	0	36	7	8	51	43	41.3	19.91	20.5	0	1	23.5	0	1	0	0	0	0	0
235	40	0	0	0	0	0	9	14	61	17	67	32	45	30	5.74	3.43794	82	2.61324	209.059	2	1	1	1	1	1	1	4	0	1	0	0	43	11	12	54	40	35.9	17.2	19	0	1	22	1	0	0	0	1	0	0
236	60	0	0	1	2	1	1675	5	37	6	44	21	29	21	5.15	2.66718	73	1.5534	124.272	0	1	1	1	1	1	1	4	0	1	1	0	59	11	12	66	58	25	16.7	24.4	0	1	27.4	1	0	1	0	1	0	1
237	79	0	0	0	0	0	2460	7	39	6	35	13	20	11	6.03	3.73685	57	1.49254	119.403	2	4	3	4	4	4	4	4	0	2	0	0	47	11	9	44	23	79	16.1	26	0	1	29	1	1	1	0	1	0	0
238	49	1	0	1	2	1	748	12	61	17	64	30	44	31	3.226	2.001	70	4.02976	322.381	-1	2	2	2	2	1	1	3	0	1	0	0	45	11	10	58	50	29	19.58	48.5	1	0	63.5	0	0	0	0	0	0	0
239	57	0	0	1	2	1	271	26	38	28	41	29	34	25	3.57	2.1	81	2.52101	201.681	4	1	1	1	1	1	1	1	1	1	1	0	46	11	9	49	37	48	19.4	11	1	0	26	1	0	1	0	1	0	1
240	64	0	0	0	0	0	60	5	29	6	31	14	20	12	4.97	3.03575	65	1.60966	128.773	2	4	3	4	4	4	4	2	0	2	1	0	38	13	13	72	49	59	10.5		0	1		1	0	0	0	1	0	1
241	69	1	0	0	0	0	448	8	39	9	34	15	22	16	4.79	2.77962	70	1.25261	100.209	-1	1	1	4	4	4	1	4	0	2	0	0	48	11	11	56	41	52	28.4	25	0	1	28	1	1	0	0	1	0	0
242	77	0	0	0	0	0	1858	29	60	24	68	28	42	35	6.75	3.99875	69	1.03704	82.963	-7	1	1	1	1	1	1	2	0	2	1	0	47	11	9	48	32	62	19.9	14	0	1	17	0	0	0	0	1	1	1
243	54	0	0	0	0	0	7	3	34	8	30	7	14	9	7.23	4.16862	69	0.691563	55.325	-2	4	3	4	4	4	4	4	0	2	0	0	40	11	11	49	29	71	17.8	22.7	0	1	25.7	1	1	1	0	0	0	0
244	39	1	0	0	0	0	564	9	37	11	33	13	19	14	7.01	4.1163	83	0.713267	57.0613	-1	4	3	4	4	4	4	2	0	2	0	0	47	9	8	49	31	66	15.5	26	0	1	29	0	0	0	0	0	0	0
245	81	0	0	0	0	0	81	16	22	16	33	15	21	15	4.37	2.5823	52	1.373	109.84	0	3	5	4	4	4	3	2	0	2	1	0	51	9	9	43	28	65		26.6	1	1	34.6	0	0	0	0	0	0	1
246	53	1	0	0	0	0	358	9	59	8	60	30	43	29	4.6	2.77	84	3.04348	243.478	1	2	2	2	2	1	1	4	0	1	0	0	48	13	12	64	58	20	28.3	52	1	0	67	1	0	0	0	1	0	0
247	76	1	0	1	2	1	717	12	44	14	47	22	32	18	4.6	3.0834	81	3.04348	243.478	4	2	2	2	2	1	1	4	0	1	0	0	49	9	10	60	48	30	16.8	27.6	0	1	30.6	0	0	0	0	1	0	0
248	65	1	0	0	0	0	2158	4	26	5	24	8	15	10	4.81	3.75144	69	1.0395	83.1601	-2	4	3	4	4	4	4	4	0	1	0	0	38	10	11	59	45	47	19.9	15.4	0	1	18.4	0	1	0	0	0	0	0
249	61	1	0	0	0	0	115	9	33	9	31	13	20	13	4.97	3.08315	55	1.40845	112.676	0	4	3	4	4	4	4	4	0	1	0	0	45	13	12	54	44	38	28.13	21.4	1	1	29.4	0	0	0	0	0	0	0
250	76	1	0	0	0	0	317	6	42	9	44	21	32	22	5.4	3.72367	93	1.85185	148.148	-1	1	1	1	1	1	1	1	1	1	0	0	43	9	9	63	59	21	25.1	33	1	1	41	0	0	0	0	0	0	0
251	68	0	0	0	0	0	7	6	26	4	24	11	13	8	5.78	3.24646	92	0.865052	69.2042	3	4	3	4	4	4	4	4	0	1	0	0	45	8	8	55	48	29	8.17	18	0	1	21	1	1	1	0	1	0	0
252	69	0	0	0	0	0	2573	8	46	10	45	25	32	18	4.22	2.56711	66	3.31754	265.403	7	2	2	2	2	2	2	1	1	1	0	0	45	11	6	71	59	32.4	14.9	22.8	0	1	25.8	1	1	0	0	0	0	0
253	70	0	0	0	0	0	22	12	27	11	41	22	28	17	4.58	2.43536	62	2.40175	192.14	5	1	1	1	1	1	1	4	0	1	1	0	54	10	10	57	48	38	16.4	22	0	1	25	1	0	0	0	1	0	1
254	48	0	0	0	0	0	49	8	54	11	46	24	38	26	4.55	2.37045	68	2.63736	210.989	-2	1	1	1	1	1	1	1	1	1	0	0	42	12	6	51	41	39	16.14	14.9	0	1	17.9	1	1	0	0	1	0	0
255	70	0	0	0	0	0	2568	10	49	12	52	23	33	21	4.77	2.48	56	2.51572	201.258	2	1	1	1	1	1	1	1	1	1	0	0	48	11	8	66	56	31	37	30	0	1	33	0	0	1	0	1	0	0
256	67	1	0	0	0	0	2541	5	40	5	37	17	24	12	3.5	2.55578	78	3.42857	274.286	5	3	4	4	4	4	3	2	0	2	1	0	50	8	9	47	30	66		40.4	0	1	43.4	0	1	1	0	1	0	1
257	42	0	0	0	0	0	279	10	59	26	60	30	41	27	5.33	2.7095	85	2.62664	210.131	3	1	1	1	1	1	1	4	0	1	0	0	56	10	11	68	61	14.8	21.8	41.7	1	0	56.7	1	1	0	0	1	0	0
258	84	0	1	0	1	1	324	9	43	11	42	24	29	24	5.6	3.45095	72	0.892857	71.4286	0	1	1	1	1	1	1	4	0	2	0	0	46	11	12	54	37	59	17.7	26.4	0	1	29.4	1	0	0	0	0	0	0
259	61	0	0	0	0	0	1167	6	56	11	56	26	40	31	6.7	3.54547	104	1.34328	107.463	-5	1	1	1	1	1	1	4	0	1	0	0	48	6	7	67	59	34.7	20.8	27	1	0	42	0	1	0	0	0	0	0
260	64	0	0	0	0	0	2520	12	40	12	44	22	30	24	3.88	2.32222	68	1.54639	123.711	-2	1	1	1	1	1	1	4	0	1	1	0	56	9	9	65	55	17.6	11.6	33.9	0	0	41.9	0	0	0	0	1	0	1
261	56	0	1	1	2	1	46	12	56	15	61	31	45	37	5.9	2.65853	63	1.35593	108.475	-6	1	1	1	1	1	1	1	1	1	0	0	68	5	7	88	76	27	14.1	42.1	0	1	45.1	0	0	1	0	1	0	0
262	69	1	0	1	2	1	146	3	25	3	25	9	17	5	2.67	2.21822	80	4.49438	359.551	4	4	3	4	4	4	4	4	0	1	0	1	49	9	8	51	43	33		14	0	1	17	0	0	1	0	0	0	1
263	66	0	0	0	0	0	19	3	17	5	24	17	20	11	7.13	3.77313	67	1.26227	100.982	6	4	3	4	4	4	4	1	1	1	0	0	57	10	6	61	48	42	25.9	28.1	0	1	31.1	0	1	1	0	0	0	0
264	80	1	0	0	0	0	1975	6	30	6	31	11	19	8	3.2	2.77729	53	3.4375	275	3	4	3	4	4	4	4	4	0	1	1	0	32	8	8	42	32	48	10.8	32	0	1	35	0	0	0	0	0	0	1
265	82	1	0	0	0	0	1965	5	33	6	29	10	15	7	6.65	5.21683	75	1.20301	96.2406	3	4	3	4	4	4	4	4	0	2	0	0	48	12	9	47	31	62	7.82	20.5	0	1	23.5	1	1	0	0	0	0	0
266	69	1	0	0	0	0	694	7	30	5	28	9	15	7	5.05	3.54835	82	1.58416	126.733	2	4	3	4	4	4	4	4	0	2	0	0	29	7	6	29	17	74	5.8	33.2	0	1	36.2	0	0	1	0	0	0	0
267	51	0	0	1	2	1	2117	2	23	3	20	8	13	5	5.65	3.06636	59	1.41593	113.274	3	4	3	4	4	4	4	1	1	1	0	0	45	12	6	66	57	30	12.32	13.5	0	1	16.5	0	1	1	0	0	0	0
268	65	0	0	0	0	0	24	13	50	12	53	20	33	25	5.1	3.01494	78	1.56863	125.49	-5	1	1	1	1	1	1	1	1	1	0	0	65	7	6	69	61	24	24.2	44	1	0	59	1	1	0	0	0	0	0
269	86	0	0	1	2	1	47	29	48	15	48	21	34	24	8.52	4.61415	69	1.17371	93.8967	-3	1	1	1	1	1	1	4	0	2	1	0	66	11	10	55	38	58	16.6	27.2	1	1	35.2	0	1	0	0	1	0	1
270	80	0	0	0	0	0	3	6	29	7	38	16	21	11	4.38	2.6082	77	2.28311	182.648	5	3	5	4	4	4	3	4	0	1	0	0	36	12	12	55			24.6		0	1		0	1	0	0	1	1	0
271	78	1	0	0	0	0	273	3	29	4	24	11	15	7	4.6	3.29442	68	1.73913	139.13	4	4	3	4	4	4	4	2	0	2	0	0	28	12	12	50	24	83	14.3	18	0	1	21	1	0	0	0	0	0	0
272	68	0	1	0	1	1	56	17	36	15	44	27	33	23	2.75	1.49275	78	3.63636	290.909	4	2	2	2	2	1	1	4	0	1	1	0	49	16	16	42	32	48	21.3	21.7	0	1	24.7	0	0	0	0	1	0	1
273	55	1	0	0	0	0	2467	9	36	11	33	14	21	14	5.05	3.61769	73	1.38614	110.891	0	3	5	4	4	4	3	4	0	2	0	0	33	12	11	44	32	53	16.5	34.3	0	1	37.3	0	0	1	0	0	0	0
274	70	0	1	1	2	1	1414	8	29	8	28	12	18	14	4.3	2.4358	55	0.930233	74.4186	-2	4	3	4	4	4	4	1	1	1	1	0												0	0	1	0	1	0	1
275	58	1	1	1	2	1	432	7	44	9	54	19	33	20	4.89	3.2	79	2.65849	212.679	-1	1	1	1	1	1	1	4	0	2	0	0	44	14	14	39	25	66	34.4	58.7	1	0	73.7	0	0	1	0	0	0	0
276	79	0	0	0	0	0	13	9	51	10	45	20	28	17	4.33	2.75928	63	2.54042	203.233	3	1	1	1	1	1	1	4	0	2	0	0	32	10	9	47	32	60	14.4	58	0	1	61	1	0	0	0	0	0	0
277	43	0	0	0	0	0	2450	20	57	33	58	43	50	32	4.25	2.2889	100	4.23529	338.824	11	2	2	2	2	2	2	4	0	1	0	0	40	10	8	74	66	23	20.5	32	1	0	47	0	0	0	0	1	0	0
278	65	1	0	0	0	0	2104	1	21	2	18	5	9	3	5.24	3.99423	60	1.14504	91.6031	2	4	3	4	4	4	4	2	0	2	0	0	36	8	9	48	33	59	14.87	20.5	0	1	23.5	0	0	1	0	0	0	0
279	57	0	0	1	2	1	1855	3	30	5	30	11	17	14	4.74	2.54027	60	0.632911	50.6329	-3	4	3	4	4	4	4	3	0	1	0	0	46	10	9	73	58	41	17	28	0	1	31	1	0	0	0	1	0	0
280	83	0	0	0	0	0	2435	10	38	8	42	13	22	12	5.1	3.4	49	1.96078	156.863	1	3	5	4	4	4	3	4	0	1	0	0	47	8	8	62	52	33	12.4	21.6	0	1	24.6	1	1	0	0	1	0	0
281	70	0	0	0	0	0	461	6	32	8	31	18	23	11	5.01	2.8594	65	2.39521	191.617	7	3	5	4	4	4	3	4	0	1	0	0	54	7	9	73	63	30		26.6	0	1	29.6	1	1	1	0	1	0	0
282	79	0	0	1	2	1	29	5	38	8	36	22	28	20	3.17	1.995	90	2.52366	201.893	2	1	1	1	1	1	1	2	0	1	0	0	40	8	7	60	52	28	12	34	1	1	42	1	0	1	0	1	0	0
283	49	0	0	0	0	0	6	8	42	12	43	22	29	22	4	2.22289	75	1.75	140	0	1	1	1	1	1	1	4	0	1	0	0	55	9	9	68	62	19	32.2	25.2	0	1	28.2	0	1	0	0	1	0	0
284	62	1	0	0	0	0	259	7	41	7	39	15	24	11	4.2	2.71488	60	3.09524	247.619	4	3	4	4	4	4	3	1	1	1	0	0	48	9	10	58	48	36	32.9	48.1	0	1	51.1	0	1	1	0	0	0	0
285	64	1	0	0	0	0	744	5	41	6	41	18	29	19	5.11	3.74408	117	1.95695	156.556	-1	1	1	1	1	1	1	4	0	1	1	0	40	8	8	48	36	49	16.5	34.7	1	0	49.7	0	1	0	0	0	0	1
286	68	0	1	1	2	1	1675	7	51	11	51	21	29	20	6.89	3.51541	57	1.30624	104.499	1	1	1	1	1	1	1	3	0	1	0	0	62	11	11	66	55	33	10.9	14.4	0	1	17.4	0	0	1	0	0	0	0
287	71	1	0	0	0	0	2418	7	41	19	26	12	17	14	4.36	2.74672	85	0.688073	55.0459	-2	4	3	4	4	4	4	4	0	2	1	0	54	11	7	34	17	82		23	1	1	31	0	0	0	0	1	0	1
288	79	1	1	1	2	1	1349	6	38	8	34	9	17	10	4.43	3.69403	70	1.58014	126.411	-1	4	3	4	4	4	4	2	0	2	1	0	42	9	9	42	30	58	13.6	28.5	0	1	31.5	1	0	0	0	1	0	1
289	82	0	0	0	0	0	186	6	38	5	40	14	24	15	4.45	2.79929	69	2.02247	161.798	-1	3	5	4	4	4	3	2	0	2	1	0	68	11	12	64	46	52		49.4	0	1	52.4	1	0	0	0	0	0	1
290	77	0	0	0	0	0	483	6	31	6	32	9	18	13	4.34	2.74174	71	1.15207	92.1659	-4	4	3	4	4	4	4	2	0	2	1	0	62	11	9	52	36	58		26	1	0	41	0	0	0	0	0	0	1
291	72	1	0	0	0	0	1230	5	30	4	27	14	19	9	2.6	1.87432	88	3.84615	307.692	5	4	3	4	4	4	4	4	0	2	1	0	49	11	11	46	34	52	19.6	17.8	0	1	20.8	0	0	0	0	1	0	1
292	50	1	1	1	2	1	1114	4	36	4	21	7	12	3	3.45	2.3128	69	2.6087	208.696	4	4	3	4	4	4	4	2	0	2	0	0	44	8	7	54	40	50	10.8	48	0	1	51	0	1	1	0	0	0	0
293	81	1	0	0	0	0	6	5	28	8	22	12	17	11	5.6	3.43894	61	1.07143	85.7143	1	4	3	4	4	4	4	4	0	2	0	0	48	10	10	56	28	81	17.9	23	0	1	26	1	0	1	0	1	0	0
294	47	0	0	0	0	0	2391	3	20	3	23	9	14	6	3.93	1.99625	88	2.03562	162.85	3	4	3	4	4	4	4	4	0	1	1	0	48	11	11	55	44	41	11.8	17	0	1	20	0	0	0	0	1	0	1
295	39	0	0	0	0	0	2387	3	34	8	37	21	26	19	5.7	2.70574	101	1.22807	98.2456	2	1	1	1	1	1	1	4	0	1	0	0	50	7	8	74	61	35	15.5	31.1	0	1	34.1	0	0	0	0	1	0	0
296	51	0	0	0	0	0	675	3	27	5	28	10	15	9	3.2	1.9718	47	1.875	150	1	4	3	4	4	4	4	1	1	1	1	0	48	6	8	59	47	42.8	17.5	44.4	0	0	52.4	0	1	1	0	0	0	1
297	46	0	0	0	0	0	1	6	29	6	26	10	16	10	4.89	2.68944	70	1.22699	98.1595	0	4	3	4	4	4	4	4	0	1	1	0	45	11	9	60	46	46		19	0	1	22	0	0	1	0	1	0	1
298	71	1	0	0	0	0	2384	2	29	4	32	12	20	15	6.79	4.11441	78	0.736377	58.9102	-3	4	3	4	4	4	4	3	0	2	1	0	54	13	13	43	20	85	16.2	21	0	1	24	1	0	1	0	0	0	1
299	59	0	0	0	0	0	2383	6	25	8	27	11	17	10	5.15	3.02452	63	1.35922	108.738	1	4	3	4	4	4	4	4	0	1	0	0	48	10	10	64	58	21.1	6.2	16.3	0	1	19.3	0	0	1	0	1	0	0
300	45	0	0	0	0	0	3	2	21	3	21	5	11	4	6.5	3.50363	75	1.07692	86.1538	1	4	3	4	4	4	4	4	0	1	0	0	49	12	12	65	58	23	15.2	24	0	1	27	1	0	0	0	1	0	0
301	75	0	0	0	0	0	765	11	29	6	32	13	22	12	3.85	2.5183	107	2.5974	207.792	1	3	5	4	4	4	3	4	0	1	1	0	45	10	9	47	39	36	17.6	33.9	1	0	48.9	1	1	1	0	0	0	1
302	80	0	1	0	1	1	35	15	58	15	56	30	41	36	2.42	1.6313	80	2.06612	165.289	-6	1	1	1	1	1	1	2	0	2	0	0	46	10	9	53	34	66	25.7	38.9	0	1	41.9	1	1	1	0	0	0	0
303	78	0	1	0	1	1	174	-1	29	3	25	9	14	4	4.92	3.13148	60	2.03252	162.602	5	4	3	4	4	4	4	1	1	1	0	0	50	13	11	47	38	39	29.8	22.8	0	1	25.8	1	1	1	0	1	0	0
304	64	0	0	0	0	0	281	3	24	4	23	8	13	7	5.4	3.09149	58	1.11111	88.8889	1	4	3	4	4	4	4	4	0	1	0	0	45	8	9	67	51	46	16.1	15.8	0	1	18.8	0	0	1	0	0	0	0
305	40	1	0	0	0	0	2358	6	27	7	25	12	17	8	3.5	1.88683	80	2.57143	205.714	4	4	3	4	4	4	4	4	0	1	0	0	42	9	9	60	54	21	11.3	12.4	0	1	15.4	1	1	1	0	0	0	0
306	19	0	1	1	2	1	491	8	56	11	48	30	39	27	6.11	2.44382	90	1.96399	157.119	3	1	1	1	1	1	1	3	0	1	0	0	55	8	8	84	72	30	18.6	46.3	0	1	49.3	0	0	1	0	1	0	0
307	77	0	0	1	2	1	632	7	29	11	34	21	26	17	5	3.0831	94	1.8	144	4	1	1	1	1	1	1	4	0	2	1	0	50	11	11	49	34	58	11.8	26.8	0	1	29.8	0	0	0	0	0	0	1
308	80	0	0	0	0	0	583	4	27	6	35	15	22	14	4.1	2.54201	86	1.95122	156.098	1	3	5	4	4	4	3	2	0	1	1	0	60	12	12	58	44	48	22.4	38.5	0	1	41.5	1	1	0	0	1	0	1
309	29	0	0	0	0	0	1550	11	35	12	36	23	29	22	7.17	3.483	78	0.97629	78.1032	1	1	1	1	1	1	1	4	0	1	0	0	48	7	7	81	69	30	11.1	18.4	0	1	21.4	0	0	0	0	1	0	0
310	80	0	0	0	0	0	189	21	46	23	39	23	30	25	4.87	2.90727	56	1.02669	82.1355	-2	1	1	1	1	1	1	4	0	2	0	0	44	11	10	44	28	65	12.7	24.2	0	1	27.2	0	0	0	0	0	0	0
311	64	0	1	1	2	1	1343	5	48	9	45	19	30	24	2.82	1.64805	60	2.12766	170.213	-5	1	1	1	1	1	1	4	0	2	0	0	49	8	8	57	40	56	35.6	45.2	0	1	48.2	0	0	0	0	1	0	0
312	38	0	0	0	0	0	903	13	37	16	37	23	29	23	6.47	2.90105	76	0.927357	74.1886	0	1	1	1	1	1	1	4	0	1	0	0	62	9	10	79	70	25	24.2	31.7	0	1	34.7	0	0	1	0	1	0	0
313	76	0	0	0	0	0	2	2	20	4	22	5	11	5	4.98	3.10092	61	1.20482	96.3855	0	4	3	4	4	4	4	4	0	2	0	0	42	10	10	51	32	67	17.7	20.1	0	1	23.1	1	0	0	0	1	0	0
314	60	0	0	0	0	0	2313	9	37	12	38	18	26	18	6.6	4.01591	70	1.21212	96.9697	0	1	1	1	1	1	1	4	0	1	0	0	40	8	8	70	58	13.3	16.6	18.4	0	1	21.4	1	1	0	0	1	0	0
315	82	0	0	0	0	0	77	6	32	4	33	14	21	11	5.77	3.59957	90	1.7331	138.648	3	3	5	4	4	4	3	4	0	1	0	0	51	11	11	68	54	42	18.9	26.9	0	1	29.9	1	0	0	0	0	0	0
316	73	0	0	1	2	1	2158	12	39	11	45	25	31	13	5.42	3.12753	80	3.32103	265.683	12	3	4	3	3	3	3	3	0	2	1	0	49	11	12	49	32	63	15.2	63.7	1	0	78.7	0	0	0	0	0	0	1
317	40	0	0	0	0	0	1621	17	73	23	69	37	49	36	4.19	2.26873	90	3.10263	248.21	1	2	2	2	2	1	1	4	0	1	0	0	48	10	9	61	56	18.2	24.7	45.1	1	0	60.1	1	0	1	0	1	0	0
318	68	1	0	0	0	0	587	13	28	11	29	15	20	15	4.17	2.93034	72	1.19904	95.9233	0	4	3	4	4	4	4	2	0	2	1	0	63	8	7	52	33	67	10.3	28.5	0	1	31.5	0	0	0	0	0	0	1
319	39	0	0	0	0	0	2299	12	47	14	49	29	38	30	4.74	2.41703	88	1.68776	135.021	-1	1	1	1	1	1	1	3	0	1	0	0	49	8	7	75	71	12	11	19.2	0	1	22.2	0	0	0	0	1	0	0
320	75	0	1	1	2	1	972	6	27	5	30	17	21	18	3.34	2.16871	80	0.898204	71.8563	-1	1	1	4	4	4	1	4	0	1	1	0	58	10	9	69	64	16	14.1	25.2	0	1	28.2	0	1	1	0	0	0	1
321	60	0	0	1	2	1	1725	16	68	18	67	38	46	31	4.45	2.62421	76	3.37079	269.663	7	2	2	2	2	2	2	1	1	1	0	0	55	9	11	72	59	37	43.3	18.2	0	1	21.2	0	1	1	0	1	0	0
322	83	1	0	0	0	0	2273	10	32	12	40	13	26	18	7.6	5.16798	56	1.05263	84.2105	-5	1	1	1	1	1	1	4	0	2	0	0	58	11	11	60	37	68	19.5	32.9	0	1	35.9	1	0	1	0	1	0	0
323	72	0	0	0	0	0	230	5	28	7	26	10	14	7	5.27	3.06602	60	1.32827	106.262	3	4	3	4	4	4	4	1	1	1	0	0	44	8	9	58	45	45	17.5	25.4	0	1	28.4	1	0	0	0	1	0	0
324	82	1	0	1	2	1	485	11	41	9	42	15	25	13	2.99	2.43926	65	4.01338	321.07	2	3	4	3	3	3	3	4	0	2	1	0	46	8	9	38	26	61	13.7	33.9	0	1	36.9	0	0	0	0	1	0	1
325	48	0	0	0	0	0	1177	14	66	19	65	36	47	35	5.83	2.77303	110	2.05832	164.666	1	1	1	1	1	1	1	2	0	1	0	0	53	10	10	65	50	47	13.1	47.6	1	0	62.6	1	0	1	0	1	0	0
326	74	0	0	0	0	0	2225	4	37	7	27	10	17	13	5.11	3.07581	60	0.782779	62.6223	-3	4	3	4	4	4	4	3	0	2	0	0	45	12	14	48	28	72	15.8	8	0	1	11	0	0	0	0	0	0	0
327	41	0	0	0	0	0	1081	5	32	9	29	11	19	12	5.5	3.20937	65	1.27273	101.818	-1	4	3	4	4	4	4	4	0	1	0	0	51	12	12	72	65	19	17.5	19	0	1	22	1	0	0	0	0	0	0
328	41	1	1	1	2	1	51	3	29	4	25	9	16	11	4.6	2.80326	76	1.08696	86.9565	-2	4	3	4	4	4	4	3	0	1	0	0	50	9	9	63	51	40	22	30	0	1	33	0	0	0	0	0	0	0
329	62	0	0	1	2	1	433	3	39	6	46	24	33	22	4.16	2.45193	75	2.64423	211.538	2	1	1	1	1	1	1	1	1	1	0	0	61	11	6	86	75	24	28.8	48.1	0	1	51.1	0	0	1	0	1	0	0
330	66	1	0	0	0	0	102	23	66	24	71	32	48	38	8.1	4.24086	100	1.23457	98.7654	-6	1	1	1	1	1	1	2	0	2	0	0	54	12	11	50	31	68	12.6	23.7	0	1	26.7	0	1	0	0	0	0	0
331	68	1	0	0	0	0	1321	5	24	6	24	11	14	9	4.49	2.87917	57	1.11359	89.0869	2	4	3	4	4	4	4	2	0	1	0	0	49	9	10	62	46	49	16.4	25.7	0	1	28.7	0	0	0	0	0	0	0
332	71	0	0	0	0	0	29	12	56	12	59	26	38	32	3.84	2.15113	78	1.5625	125	-6	1	1	1	1	1	1	2	0	1	1	0	58	11	9	69	52	47	31.3	46.8	1	0	61.8	1	1	1	0	1	0	1
333	47	0	0	0	0	0	756	3	66	7	65	27	40	29	5.37	3.06	70	2.04842	163.873	-2	1	1	1	1	1	1	1	1	1	0	0	46	10	10	58	44	47	27.6	63.7	0	1	66.7	1	1	1	0	1	0	0
334	29	0	0	0	0	0	574	4	36	4	33	16	21	17	4.4	2.08341	73	0.909091	72.7273	-1	1	1	4	4	4	1	4	0	1	0	0	52	11	10	67	60	26.5	31	31.4	0	1	34.4	0	0	0	0	1	0	0
335	67	0	0	0	0	0	2223	17	53	22	57	32	41	34	3.37	1.94	85	2.07715	166.172	-2	1	1	1	1	1	1	4	0	1	0	0	41	8	10	67	59	41.1	18.6	21	0	1	24	0	0	1	0	1	0	0
336	65	0	0	0	0	0	1798	7	43	9	45	16	25	16	4.23	2.99696	57	2.12766	170.213	0	1	1	1	1	1	1	4	0	1	1	0	53	7	7	63	54	30	33.9	53.5	0	1	56.5	1	1	0	0	0	0	1
337	79	1	0	0	0	0	42	16	79	12	77	28	45	41	5.07	3.37105	64	0.788955	63.1164	-13	1	1	1	1	1	1	4	0	2	0	0	.	.	.	.	.	.	.	.	.	.	.	1	0	1	0	1	0	0
338	84	0	0	1	2	1	500	10	32	15	30	16	20	12	3.2	2.18579	85	2.5	200	4	4	3	4	4	4	4	4	0	1	0	0	39	8	6	49	42	31	6.4	20.1	1	0	35.1	0	0	0	0	1	0	0
339	42	0	0	0	0	0	77	21	53	22	53	38	44	34	4.45	2.00365	101	2.24719	179.775	4	1	1	1	1	1	1	4	0	1	1	0	54	8	11	65	61	13	18.5	28.9	1	0	43.9	1	0	1	0	1	0	1
340	70	1	0	1	2	1	583	7	29	9	27	13	18	10	3.16	2.38571	47	2.53165	202.532	3	4	3	4	4	4	4	1	1	1	0	0	53	6	8	64	53	34	27.1	21.2	0	1	24.2	1	1	1	0	1	0	0
341	71	1	0	0	0	0	76	7	44	7	45	22	34	26	3.68	2.68832	64	2.17391	173.913	-4	1	1	1	1	1	1	2	0	2	1	0	57	10	10	49	35	55	48.3	47.6	0	1	50.6	0	0	1	0	0	0	1
342	69	1	0	0	0	0	2203	5	49	7	47	19	32	21	5.7	3.98848	88	1.92982	154.386	-2	1	1	1	1	1	1	4	0	1	0	0	54	13	12	43	37	30	48	39.7	1	0	54.7	1	1	1	0	0	0	0
343	64	0	0	0	0	0	2201	6	27	5	28	14	18	11	4.06	2.48656	58	1.72414	137.931	3	4	3	4	4	4	4	2	0	2	1	0	45	12	11	51	33	64	9.5	28.7	0	1	31.7	1	0	0	0	0	0	1
344	61	0	0	0	0	0	836	15	46	13	51	30	38	26	4.5	2.2988	78	2.66667	213.333	4	1	1	1	1	1	1	4	0	1	1	0	50	9	9	64	52	29.4	15.9	23	0	1	26	1	0	1	0	1	0	1
345	66	0	1	0	1	1	18	13	66	14	76	30	48	31	4.63	2.2	60	3.67171	293.737	-1	2	2	2	2	1	1	1	1	1	1	0	62	8	11	68	62	19	15.4	63.7	1	0	78.7	1	1	1	0	0	0	1
346	74	0	0	0	0	0	2194	4	26	5	27	10	16	13	4.27	2.51349	62	0.702576	56.2061	-3	4	3	4	4	4	4	1	1	1	0	0	46	10	6	73	61	34	17.2	35.3	0	1	38.3	1	0	1	0	0	0	0
347	67	1	0	0	0	0	2184	11	36	12	34	15	23	16	3.6	2.41589	56	1.94444	155.556	-1	1	1	4	4	4	1	2	0	2	0	0	52	8	9	55	35	66	17.3	36.5	0	1	39.5	1	0	1	0	0	0	0
348	60	0	1	0	1	1	1713	9	44	13	45	24	31	22	5.54	3.02771	68	1.62455	129.964	2	1	1	1	1	1	1	1	1	1	0	0	50	5	8	72	61	31	24.8	39.8	0	1	42.8	1	1	1	0	1	0	0
349	75	0	0	0	0	0	1942	8	26	8	24	14	17	14	5.05	3.42492	82	0.594059	47.5248	0	4	3	4	4	4	4	4	0	1	1	0	40	9	9	49	38	32	10	14.4	0	1	17.4	0	0	0	0	0	0	1
350	74	0	0	1	2	1	1449	13	42	12	46	23	34	21	5.57	3.12885	90	2.33393	186.715	2	1	1	1	1	1	1	4	0	2	1	0	44	10	9	44	28	66	12.6	23.2	0	1	26.2	1	1	1	0	0	0	1
351	74	1	0	1	2	1	716	5	31	10	22	7	15	12	4.9	3.54298		0.612245	48.9796	-5	4	3	4	4	4	4	2	0	1	0	0	45	13	9	60	58	11	25.2	14.2	0	1	17.2	1	1	0	0	0	0	0
352	76	0	0	0	0	0	208	7	38	7	33	16	23	20	3.02	1.884	75	0.993377	79.4702	-4	1	1	4	4	4	1	2	0	1	1	0	62	8	8	77	62	38	14.1	42.9	0	1	45.9	1	0	0	0	1	0	1
353	67	1	0	0	0	0	2170	4	31	8	32	11	17	8	3.81	2.65317	60	2.3622	188.976	3	4	3	4	4	4	4	4	0	1	0	0	60	9	8	70	57	38	25.3	29.5	0	1	32.5	0	0	0	0	0	0	0
354	80	0	0	0	0	0	419	5	35	5	37	9	20	13	7.67	4.36482	68	0.912647	73.0117	-4	4	3	4	4	4	4	4	0	1	1	0	49	9	8	68	55	38		35.3	0	1	38.3	0	0	0	0	0	0	1
355	82	0	0	1	2	1	702	6	30	12	29	11	17	13	4.81	3.05125	56	0.831601	66.5281	-2	4	3	4	4	4	4	1	1	1	1	0	62	5	10	75	65	30	8.4	16.8	0	1	19.8	0	0	1	0	0	0	1
356	85	0	0	0	0	0	1158	11	41	13	34	19	24	18	4.4	2.70519	58	1.36364	109.091	1	1	1	4	4	4	1	2	0	1	0	0	52	12	7	65	50	45	41.2	19.2	0	1	22.2	1	1	1	0	1	0	0
357	63	0	0	1	2	1	350	14	48	15	54	31	42	24	2.53	1.34	84	7.11462	569.17	7	2	2	2	2	2	2	1	1	1	0	1	56	12	10	74	61	35	23.6	18.8	0	1	21.8	1	1	1	0	0	0	1
358	68	1	0	0	0	0	1025	5	35	4	37	15	22	10	5.55	4.63766	67	2.16216	172.973	5	3	5	4	4	4	3	2	0	2	1	0	53	11	10	47	30	66	31.5	18.5	0	1	21.5	0	0	0	0	0	0	1
359	67	1	0	0	0	0	940	8	46		47	18	32	21	5.8	3.82369	86	1.89655	151.724	-3	1	1	1	1	1	1	2	0	2	0	0	43	9	8	52	26	79	18.9	25.4	0	1	28.4	0	0	0	0	0	0	0
360	37	0	0	0	0	0	76	10	30	12	21	13	17	10	7.2	3.23463	57	0.972222	77.7778	3	4	3	4	4	4	4	4	0	2	0	0	44	11	11	66	45	59	12.7	25.9	0	1	28.9	0	0	0	0	1	0	0
361	63	0	0	0	0	0	13		23	11	23	18	20	15	3.3	2.05019	80	1.51515	121.212	3	4	3	4	4	4	4	4	0	1	1	0	41	10	11	59	50	32	18.5	25.2	0	1	28.2	1	0	0	0	0	0	1
362	43	0	0	0	0	0	3	4	37	6	33	9	17	7	6.97	3.63892	65	1.43472	114.778	2	4	3	4	4	4	4	4	0	1	0	0	49	14	14	54	41	47	17.9	33.9	0	1	36.9	1	0	1	0	1	0	0
363	78	1	0	0	0	0	864	5	27	6	29	13	20	16	2.75	2.1706	85	1.45455	116.364	-3	4	3	4	4	4	4	2	0	2	1	0	58	12	11	48	29	69	24.5	36.2	0	1	39.2	0	0	0	0	0	0	1
364	85	1	0	0	0	0	15	3	30	6	27	9	16	5	5.4	3.8549	81	2.03704	162.963	4	4	3	4	4	4	4	4	0	2	0	0	26	8	8	42	29	59	30.7		0	1		0	0	1	0	0	0	0
365	82	1	1	0	1	1	608	8	33	11	34	16	23	16	3.53	2.47006	70	1.983	158.64	0	1	1	4	4	4	1	4	0	1	0	0	41	7	10	65	55	31	12.5	23	0	1	26	0	0	1	0	0	0	0
366	64	0	0	0	0	0	2096	3	23	5	26	7	14	7	3.83	2.60731	79	1.82768	146.214	0	4	3	4	4	4	4	4	0	1	1	0	47	7	11	62	50	39	28.2	13.7	0	1	16.7	1	1	0	0	1	0	1
367	57	0	0	0	0	0	2032	9	31	13	31	15	23	14	6.27	2.99011	80	1.43541	114.833	1	3	5	4	4	4	3	4	0	1	0	0	56	10	11	72	65	22	24.1	40.2	1	0	55.2	0	0	0	0	1	0	0
368	76	0	1	1	2	1	176	6	34	9	34	19	25	19	5.22	3.22	86	1.14943	91.954	0	1	1	1	1	1	1	3	0	1	1	0	60	8	7	70	60	29	26.8	41.7	0	1	44.7	1	0	0	0	1	0	1
369	74	0	0	0	0	0	7	7	26	8	28	14	21	20	6.5	3.80449	79	0.153846	12.3077	-6	1	1	4	4	4	1	4	0	1	1	0	59	8	8	58	50	29	8.6	26.6	1	0	41.6	1	0	0	0	1	0	1
370	73	0	0	1	2	1	1412	7	42	10	41	17	30	20	6.03	3.48877	70	1.65837	132.67	-3	1	1	1	1	1	1	4	0	1	1	0	54	10	9	62	54	27	16.9	24.9	0	1	27.9	1	0	1	0	0	0	1
371	42	1	0	1	2	1	59	2	40	3	37	15	22	6	2.97	1.80673	54	5.38721	430.976	9	3	4	4	4	4	3	4	0	1	0	0	36	8	8	68	57	33	22.2	38.2	0	1	41.2	0	1	1	0	1	0	0
372	72	0	0	1	2	1	1444	16	49	16	51	25	38	26	5.67	3.10054	58	2.1164	169.312	-1	1	1	1	1	1	1	4	0	2	1	0								.				1	0	1	0	1	0	1
373	37	0	0	0	0	0	14	11	56	13	58	35	44	32	4.34	2.07459	100	2.76498	221.198	3	1	1	1	1	1	1	4	0	1	0	0	50	9	9	75	66	25	31.4	40.1	0	1	43.1	1	0	0	0	1	0	0
374	63	0	0	0	0	0	2061	3	29	5	30	14	20	14	5.05	3.06491	56	1.18812	95.0495	0	4	3	4	4	4	4	4	0	2	1	0	53	18	16	56	41	50	20	17.8	0	1	20.8	0	1	0	0	0	0	1
375	56	1	0	0	0	0	226	8	29	7	30	16	21	18	5.76	5.687	72	0.520833	41.6667	-2	1	1	4	4	4	1	4	0	2	0	0	32	15	15	35	18	81	39.8	72.3	0	1	75.3	0	0	1	0	0	0	0
376	71	0	0	0	0	0	2055	4	39	5	52	26	34	18	4.12	2.23456	83	3.8835	310.68	8	2	2	2	2	2	2	4	0	1	0	0	56	11	9	66	61	14	27.8	23.8	0	1	26.8	1	0	0	0	1	0	0
377	68	0	0	0	0	0	18	8	31	11	35	17	24	16	5.43	3.1503	71	1.4733	117.864	1	1	1	4	4	4	1	4	0	1	0	0	47	9	9	66	56	31	14.8	8.8	0	1	11.8	1	0	0	0	1	0	0
378	66	0	0	0	0	0	418	18	50	17	56	27	41	39	3.9	2.27573	99	0.512821	41.0256	-12	1	1	1	1	1	1	4	0	2	0	1	56	11	11	44	29	63	28.6	31.6	0	1	34.6	0	0	0	0	0	0	1
379	69	0	0	1	2	1	699	21	28	18	41	20	25	18	7.76	4.4338	74	0.902062	72.1649	2	1	1	1	1	1	1	2	0	2	1	0	46	9	12	37	26	59		33	1	0	48	0	1	0	0	0	0	1
380	77	0	0	0	0	0	689	4	25	6	28	10	17	8	4.43	2.51769	69	2.0316	162.528	2	4	3	4	4	4	4	4	0	2	0	0	58	8	9	61	44	53	12.2	20.1	0	1	23.1	0	0	0	0	0	0	1
381	27	0	0	0	0	0	1138	4	23	7	22	11	15	7	3.05	1.29213	75	2.62295	209.836	4	4	3	4	4	4	4	4	0	1	0	0	46	13	14	66	58	27	19.8	17.1	0	1	20.1	1	1	1	0	1	0	0
382	79	1	0	0	0	0	161	1	32	4	31	8	16	6	3.41	2.23	48	2.93255	234.604	2	4	3	4	4	4	4	2	0	2	1	0	56	10	10	51	33	65	26.7	67.2	0	1	70.2	1	1	0	0	0	0	1
383	46	0	0	0	0	0	343	8	40	12	39	19	26	19	5.15	3.17774	68	1.35922	108.738	0	1	1	1	1	1	1	4	0	1	0	0	50	8	8	75	67	24	12.9	18.2	0	1	21.2	1	0	1	0	1	0	0
384	44	0	0	0	0	0	10	3	19	5	15	8	11	7	6.24	3.54473	63	0.641026	51.2821	1	4	3	4	4	4	4	4	0	1	0	0	41	11	10	58	49	32	10.2	10.8	1	0	25.8	1	0	1	0	0	0	0
385	56	0	0	0	0	0	98	15	60	13	61	28	43	33	5.01	2.98319	89	1.99601	159.681	-5	1	1	1	1	1	1	2	0	2	1	0	88	10	10	59	40	60	15.5	50.3	1	0	65.3	1	0	0	0	1	0	1
386	53	0	0	0	0	0	2014	3	26	3	24	14	18	8	3.8	2.36798	100	2.63158	210.526	6	4	3	4	4	4	4	4	0	1	0	0	52	8	8	61	51	33	16.2	22.6	0	1	25.6	0	0	0	0	1	0	0
387	66	1	0	0	0	0	1111	16	37	13	41	21	30	19	2.99	1.92351	84	3.67893	294.314	2	2	2	2	2	1	1	4	0	1	0	1	49	9	9	47	40	32	15.1	29.4	1	0	44.4	0	0	0	0	1	0	1
388	66	1	0	0	0	0	252	12	40	9	33	16	22	13	4.03	2.9002	69	2.23325	178.66	3	3	5	4	4	4	3	2	0	2	1	0	54	10	11	53	30	74	18.8	55.8	0	1	58.8	0	0	1	0	1	0	1
389	83	0	1	1	2	1	1485	12	40	12	40	20	27	21	3.27	1.9871	65	1.83486	146.789	-1	1	1	1	1	1	1	4	0	1	0	1	45	13	11	46	37	40	17.5	28.5	0	1	31.5	1	0	1	0	1	0	1
390	62	0	0	0	0	0	844	12	30	13	31	18	24	21	3.51	1.97671	69	0.854701	68.3761	-3	1	1	4	4	4	1	4	0	1	1	0	54	8	10	56	44	44	10.3	21.2	0	1	24.2	0	0	0	0	0	0	1
391	65	0	0	0	0	0	1984	8	26	8	27	16	21	16	4.8	2.6725	60	1.04167	83.3333	0	1	1	4	4	4	1	2	0	1	0	0	55	11	11	78	66	31	14.6	26	1	0	41	0	0	0	0	1	0	0
392	53	0	1	1	2	1	713	18	56	19	61	35	44	30	3.53	1.78238	66	3.96601	317.28	5	2	2	2	2	1	1	4	0	1	0	0	58	9	5	75	68	21	18.4	29.1	1	0	44.1	1	0	0	0	1	0	0
393	79	0	0	0	0	0	1138	9	41	7	34	14	23	10	7.9	3.65273	61	1.64557	131.646	4	3	5	4	4	4	3	4	0	2	1	0	68	12	12	58	35	70	26.6	57.3	0	1	60.3	1	1	0	0	1	0	1
394	46	0	0	1	2	1	964	12	38	13	42	24	31	26	4.8	2.3611	94	1.04167	83.3333	-2	1	1	1	1	1	1	4	0	2	1	0	50	9	8	54	38	56	12.3	20.1	0	1	23.1	0	0	0	0	1	0	1
395	48	0	0	1	2	1	388	10	56	15	55	29	38	29	6.78	3.02738	77	1.32743	106.195	0	1	1	1	1	1	1	1	1	1	0	0	61	11	9	77	69	22	33.5	36.8	1	0	51.8	1	0	1	0	1	0	0
396	75	0	0	0	0	0	134	4	21	7	26	11	16	11	5	3.3754	61	1	80	0	4	3	4	4	4	4	1	1	1	0	0	44	12	9	60	45	47	11.2	17.8	0	1	20.8	1	0	1	0	0	0	0
397	43	0	0	0	0	0	1875	8	25	8	23	12	17	10	6.55	3.1304	59	1.0687	85.4962	2	4	3	4	4	4	4	4	0	1	0	0	70	10	10	75	65	28	18.2	32.8	0	1	35.8	0	0	0	0	1	0	0
398	59	0	0	0	0	0	132	7	44	12	42	21	30	14	6.8	3.88206	100	2.35294	188.235	7	3	5	3	3	3	3	1	1	1	0	0	49	8	9	65	59	20	29.1	30.2	0	1	33.2	0	1	1	0	1	0	0
399	56	1	0	0	0	0	694	5	44	9	42	17	27	18	5.07	3.05649	84	1.77515	142.012	-1	1	1	1	1	1	1	4	0	1	0	0	51	10	10	68	58	31	23	38.6	0	1	41.6	0	0	0	0	1	0	0
400	53	1	0	0	0	0	1249	12	34	11	37	22	29	20	4.37	2.91141	74	2.0595	164.76	2	1	1	1	1	1	1	2	0	1	1	0	68	12	8	76	73	10	19.1	50.2	1	0	65.2	1	1	1	0	0	0	1
401	51	0	0	0	0	0	1818	6	24	8	22	13	17	12	3.84	1.94836	75	1.30208	104.167	1	4	3	4	4	4	4	4	0	1	1	0	59	11	11	64	50	45	14.6	22.1	0	1	25.1	0	0	0	0	0	0	1
402	48	0	0	0	0	0	718	4	39	5	37	14	22	14	5.99	3.23165	60	1.33556	106.845	0	3	5	4	4	4	3	4	0	1	0	0	54	11	12	71	64	20	13.4	24.9	0	1	27.9	0	0	0	0	1	0	0
403	75	1	0	0	0	0	1029	-1	27	1	26	7	15	7	3.25	3.0696	67	2.46154	196.923	0	4	3	4	4	4	4	4	0	2	0	0	50	10	9	50	32	66	16.5	31.9	0	1	34.9	1	0	1	0	1	0	0
404	65	0	0	0	0	0	1937	3	36	5	35	11	21	5	5.4	3.01977	65	2.96296	237.037	6	3	5	4	4	4	3	4	0	2	0	0	45	13	13	55	37	61	24.7	28.7	0	1	31.7	0	1	0	0	1	0	0
405	58	0	0	0	0	0	23	4	27	9	31	17	21	7	4.18	2.44325	84	3.34928	267.943	10	3	4	4	4	4	3	4	0	1	0	0	55	8	8	62	55	22	20.7	47.2	0	0	55.2	0	1	1	0	1	0	0
406	62	0	0	1	2	1	987	18	60	21	51	35	42	25	5.27	3.02519	83	3.22581	258.065	10	2	2	2	2	2	2	4	0	1	0	0	57	7	9	63	52	34	39.6	53	0	1	56	1	0	1	0	1	0	0
407	71	0	0	0	0	0	259	5	21	5	21	9	15	9	4.23	2.54949	87	1.41844	113.475	0	4	3	4	4	4	4	4	0	2	1	0	54	11	12	43	30	58	12.7	38.2	0	1	41.2	1	0	0	0	1	0	1
408	59	0	0	0	0	0	113	9	42	7	36	16	25	12	8.4	3.87112	72	1.54762	123.81	4	3	5	3	3	3	3	4	0	2	0	0	52	12	13	64	41	64	36.3	46.8	0	1	49.8	1	1	0	0	0	0	0
409	61	0	0	0	0	0	1893	18	59	20	62	29	40	35	2.53	1.5947	99	1.97628	158.103	-6	1	1	1	1	1	1	4	0	1	0	0	53	8	7	74	65	25	12.2	51	1	0	66	0	1	0	0	1	0	0
410	61	0	0	1	2	1	1244	20	46	18	47	33	38	35	4.74	2.49758	96	0.632911	50.6329	-2	1	1	1	1	1	1	4	0	1	1	0	52	9	9	60	50	34	10.8	33.3	1	0	48.3	1	0	0	0	1	0	1
411	73	0	0	0	0	0	119	6	37	8	31	12	18	10	5.37	3.38246	87	1.48976	119.181	2	4	3	4	4	4	4	4	0	1	0	0	51	16	13	45	34	49		34.6	0	1	37.6	0	0	0	0	0	0	0
412	70	0	0	0	0	0	1245	3	33	5	33	11	20	15	4.22	2.39559	62	1.18483	94.7867	-4	4	3	4	4	4	4	2	0	2	0	0	61	11	10	71	42	70	30	81.4	0	1	84.4	0	0	0	0	0	0	0
413	83	0	0	1	2	1	510	4	41	4	35	10	20	13	5.37	3.51475	53	1.30354	104.283	-3	4	3	4	4	4	4	4	0	1	0	0	57	9	9	68	56	36	23.4	18.8	0	1	21.8	1	0	1	0	0	0	0
414	72	0	0	1	2	1	561	9	30	11	29	14	21	11	3.47	1.86375	50	2.88184	230.548	3	3	5	4	4	4	3	1	1	1	0	0												1	0	1	0	0	0	0
415	79	0	0	1	2	1	1831	4	24	6	30	7	14	8	5.55	3.6543	44	1.08108	86.4865	-1	4	3	4	4	4	4	4	0	2	1	0	51	10	9	49	34	59	11.5	23.5	0	1	26.5	0	0	1	0	0	0	1
416	79	0	1	1	2	1	51	10	63	14	78	39	54	30	4.5	2.6046	85	5.33333	426.667	9	2	2	2	2	2	2	1	1	1	0	0	58	9	11	67	59	25	31	53.6	1	0	68.6	1	0	1	0	1	0	0
417	64	1	1	0	1	1	275	3	23	4	23	13	19	9	3.5	2.71528	67	2.85714	228.571	4	4	3	4	4	4	4	4	0	1	0	0	71	9	8	79	68	29	36.3	30.7	0	1	33.7	0	0	0	0	0	0	0
418	63	0	0	0	0	0	1851	12	27	12	32	20	26	20	4.57	2.54444	100	1.31291	105.033	0	1	1	1	1	1	1	4	0	1	0	1	51	9	10	64	54	33	12.9	28.9	1	0	43.9	0	0	1	0	1	0	1
419	56	0	0	1	2	1	761	1	31	4	36	10	19	5	5.9	2.73567	65	2.37288	189.831	5	4	3	4	4	4	4	4	0	1	0	0	60	12	14	60	44	26.4	13.1		0	1		1	1	1	0	1	0	0
420	78	1	1	1	2	1	746	20	105	19	106	39	64	37	5.85	4.05297	76	4.61538	369.231	2	2	2	2	2	1	1	4	0	2	1	0	67	9	10	42	26	67	17.1	103.3	1	0	118.3	1	1	0	0	1	0	1
421	80	1	0	0	0	0	1848	9	53	10	46	19	29	25	2.6	1.844	47	1.53846	123.077	-6	1	1	1	1	1	1	4	0	1	0	0	51	8	9	65	55	32	20	53.6	0	1	56.6	1	0	1	0	1	0	0
422	77	0	0	0	0	0	87	7	45	8	31	17	21	18	5.72	3.24764	93	0.524476	41.958	-1	1	1	4	4	4	1	1	1	1	0	0	48	12	7	54	43	41	26.2	30.3	0	1	33.3	1	1	0	0	0	0	0
423	69	1	0	1	2	1	512	12	41	13	43	20	25	24	5.77	3.36984	70	0.17331	13.8648	-4	1	1	1	1	1	1	4	0	2	0	0	44	12	12	58	41	55	32.9	11.6	0	1	14.6	1	1	1	0	0	0	0
424	65	0	0	0	0	0	1833	3	31	3	28	9	15	5	5.1	2.8517	62	1.96078	156.863	4	4	3	4	4	4	4	1	1	1	1	0	43	7	10	77	66	30	18.7		0	1		0	1	1	0	1	0	1
425	72	0	0	0	0	0	1831	6	44	8	45	16	27	6	7	4.73864	79	3	240	10	3	4	3	3	3	3	1	1	1	0	0	42	9	9	58	39	60	9.6	28.5	0	1	31.5	1	1	1	0	0	0	0
426	73	1	0	1	2	1	81	7	67	10	64	19	35	16	3.8	2.57507	66	5	400	3	2	2	2	2	1	1	4	0	2	0	0	53	14	12	42	27	67	38.3	52.1	0	1	55.1	1	0	1	0	0	0	0
427	71	1	0	0	0	0	17	11	46	16	44	17	29	22	5.1	3.5168	61	1.37255	109.804	-5	1	1	1	1	1	1	4	0	2	0	0	42	12	12	55	40	52	26.6	24.8	0	1	27.8	0	1	1	0	0	0	0
428	77	0	0	0	0	0	464	9	28	8	35	16	23	12	5.27	3.11978	66	2.08729	166.983	4	3	5	4	4	4	3	1	1	1	1	0	52	9	7	69	57	35	11.3	55.1	1	0	70.1	1	1	1	0	0	0	1
429	62	1	0	0	0	0	76	0	18	0	15	4	9	4	4.13	2.69892	75	1.21065	96.8523	0	4	3	4	4	4	4	4	0	1	0	0	46	14	13	56	42	49	12.3	18.5	0	1	21.5	0	0	1	0	0	0	0
430	51	0	0	0	0	0	256	3	17	5	18	9	12	6	4.71	2.65296	61	1.27389	101.911	3	4	3	4	4	4	4	4	0	1	0	0	57	10	11	70	59	18.8	11.1	25.9	0	1	28.9	1	0	0	0	1	1	0
431	66	1	0	0	0	0	126	5	49	8	50	18	31	17	5.31	3.43164	98	2.63653	210.923	1	1	1	1	1	1	1	4	0	2	0	0	32	8	7	52	35	61	26.9	24.9	0	1	27.9	0	0	0	0	0	0	0
432	83	0	1	1	2	1	332	12	40	7	42	22	31	24	4.2	2.47	68	1.66667	133.333	-2	1	1	1	1	1	1	1	1	1	0	0	46	14	13	59	49	35	18.6	7.2	0	1	10.2	1	1	1	0	1	0	0
433	67	0	0	0	0	0	253	3	23	1	24	13	17	9	5.4	3	137	1.48148	118.519	4	4	3	4	4	4	4	4	0	1	1	0	54	9	10	70	60	12.8	20.9	36.8	0	1	39.8	0	0	0	0	1	0	1
434	76	0	0	0	0	0	180	10	53	2	53	21	33	19	5.5	3.44	82	2.54545	203.636	2	1	1	1	1	1	1	1	1	2	1	0	46	12	11	51	31	69	20.6	43.8	0	1	46.8	1	1	0	0	0	0	1
435	82	0	1	1	2	1	29	6	28	7	27	14	18	10	4.46	2.97	69	1.79372	143.498	4	4	3	4	4	4	4	1	1	1	0	0												0	1	1	0	0	0	0
436	81	0	0	0	0	0	776	8	38	32	34	15	20	13	6.1	3.59	85	1.14754	91.8033	2	4	3	4	4	4	4	1	1	1	1	0	48	13	12	52	41	43	22.7	28.9	0	1	31.9	1	1	0	0	0	0	1
437	74	1	0	0	0	0	1788	4	31	8	20	8	12	8	4.03	2.88	73	0.992556	79.4045	0	4	3	4	4	4	4	2	0	2	0	0	48	12	12	47	30	67	20.4	21	0	1	24	1	1	1	0	1	0	0
438	49	0	0	0	0	0	1305	5	33	5	29	11	18	14	6.45	3.39	86	0.620155	49.6124	-3	4	3	4	4	4	4	4	0	1	0	0	50	8	10	70	64	18	10.4	29.4	0	1	32.4	0	0	1	0	0	0	0
439	67	1	0	0	0	0	1783	11	35	9	36	22	27	21	2.97	2.28	100	2.0202	161.616	1	1	1	1	1	1	1	4	0	1	0	0	45	7	8	67	58	29	28.9	28.5	0	1	31.5	0	1	0	0	0	0	0
440	82	0	0	0	0	0	1550	6	28	8	25	15	18	10	4.45	2.78	70	1.79775	143.82	5	4	3	4	4	4	4	4	0	1	1	0												1	0	0	0	0	0	1
441	77	0	0	1	2	1	314	5	31	3	29	15	21	5	5	2.78	81	3.2	256	10	3	4	4	4	4	3	2	0	2	0	0	55	10	11	65	46	55	15.4	25	0	1	28	0	0	0	0	0	1	0
442	33	0	0	0	0	0	1776	16	55	12	55	33	43	32	5.1	2.32	86	2.15686	172.549	1	1	1	1	1	1	1	4	0	1	0	0	50	9	11	72	64	24	16.1	33.4	1	0	48.4	0	1	0	0	1	0	0
443	45	0	0	0	0	0	16	12	48	12	53	30	40	31	4.49	2.36	80	2.00445	160.356	-1	1	1	1	1	1	1	4	0	1	1	0	59	10	9	78	67	28	23.1	35.9	0	1	38.9	1	0	0	0	1	0	1
444	77	0	0	0	0	0	296	3	32	3	44	19	30	21	3.71	2.18	90	2.42588	194.07	-2	1	1	1	1	1	1	4	0	1	1	0	51	12	5	65	58	23	16.7	23.6	0	1	26.6	0	1	1	0	1	0	1
445	67	0	0	0	0	0	677	5	26	4	27	15	19	13	5.95	3.13	77	1.0084	80.6723	2	4	3	4	4	4	4	4	0	1	1	0	60	10	9	68	62	19	19	26	1	0	41	0	0	0	0	1	0	1
446	73	1	0	0	0	0	1767	11	47	10	47	17	30	22	5.4	3.6	75	1.48148	118.519	-5	1	1	1	1	1	1	4	0	2	1	0	53	10	10	50	28	74		33.9	1	0	48.9	1	1	0	0	0	0	1
447	37	0	0	0	0	0	67	10	47	15	49	27	37	23	5.4	2.7	91	2.59259	207.407	4	1	1	1	1	1	1	4	0	1	0	0	60	10	10	60	50	35	10.7	25.6	0	1	28.6	0	0	0	0	1	0	0
448	47	0	1	0	1	1	1719	5	31	7	21	14	17	8	7.6	3.62	57	1.18421	94.7368	6	4	3	4	4	4	4	4	0	1	0	0	45	10	10	62	48	46.2	8.1	15.4	0	1	18.4	1	0	1	0	1	0	0
449	43	0	0	0	0	0	1762	7	34	4	41	19	29	20	7.11	3.39	107	1.26582	101.266	-1	1	1	1	1	1	1	4	0	1	1	0	53	8	8	61	51	32	14.9	38	1	0	53	1	0	0	0	1	0	1
450	50	0	0	1	2	1	35	23	39	23	48	40	43	33	5.15	2.15	75	1.94175	155.34	7	1	1	1	1	2	2	4	0	1	1	0	75	10	11	76	59	44	24.1	17.3	0	1	20.3	1	1	0	0	1	0	1
451	49	0	0	0	0	0	1755	7	36	10	33	26	29	18	4.83	2.54	80	2.27743	182.195	8	1	1	1	2	2	2	4	0	1	0	0	46	12	12	70	54	37	10.8	16.7	0	1	19.7	1	1	0	0	1	0	0
452	72	1	0	0	0	0	1754	9	29	9	28	16	21	15	5.4	3.38	91	1.11111	88.8889	1	3	5	4	4	4	3	4	0	2	1	0	53	11	9	38	23	72	17	27.2	0	1	30.2	0	1	1	0	0	0	1
453	79	0	0	0	0	0	1750	7	31	7	33	15	21	19	3.3	2.06	60	0.606061	48.4848	-4	1	1	4	4	4	1	4	0	1	1	0	63	12	7	65	55	32	26	45.4	0	1	48.4	0	0	1	0	1	0	1
454	78	0	0	0	0	0	8	6	32	11	28	12	17	10	5.77	3.21	60	1.21317	97.0537	2	4	3	4	4	4	4	4	0	2	0	0	52	12	12	56	37	61	21	17.1	0	1	20.1	1	1	1	0	0	0	0
455	41	0	0	0	0	0	20	12	45	16	45	23	33	23	4.75	2.5	142	2.10526	168.421	0	1	1	1	1	1	1	4	0	1	0	0	53	7	7	72	66	18	21.6	51	1	0	66	1	0	1	0	1	0	0
456	74	1	1	1	2	1	890	5	22	6	24	18	21	16	2.97	2.48	99	1.6835	134.68	2	1	1	4	4	4	1	4	0	1	1	0	50	7	9	64	56	27	15.9	21.9	0	1	24.9	0	0	0	0	1	0	1
457	45	1	0	0	0	0	3	3	26	5	25	8	15	6	4	2.5	51	2.25	180	2	4	3	4	4	4	4	4	0	1	0	0	51	9	9	64	53	33	40.3	69.3	1	0	84.3	0	0	0	0	1	0	0
458	72	0	0	0	0	0	988	13	78	12	63	21	35	23	5	3.33	73	2.4	192	-2	1	1	1	1	1	1	2	0	2	1	0	61	9	11	55	37	62	29.8	72.3	1	1	87.3	0	1	0	0	0	0	1
459	72	0	0	0	0	0	4	7	27	7	26	12	17	11	3.8	2.53	88	1.57895	126.316	1	4	3	4	4	4	4	4	0	1	1	0	46	7	9	51	44	29	15.7	19.9	0	1	22.9	0	0	0	0	1	0	1
460	64	0	0	0	0	0	1721	10	35	13	36	21	27	21	5.27	3.1	99	1.13852	91.0816	0	1	1	1	1	1	1	4	0	1	1	0	52	12	10	75	58	44	9.7	24.2	0	1	27.2	1	0	0	0	0	0	1
461	70	0	0	0	0	0	1715	2	17	7	22	6	10	5	4.58	3.05	67	1.0917	87.3362	1	4	3	4	4	4	4	4	0	1	0	0	49	11	10	68	56	34	20.9	19.4	0	1	22.4	0	0	0	0	0	0	0
462	70	0	0	1	2	1	634	7	42	7	40	27	31	23	3.82	2.12	90	2.09424	167.539	4	1	1	1	1	1	1	1	1	1	1	0	62	6	10	75	67	22	14.4	69.2	1	0	84.2	1	0	1	0	1	0	1
463	70	1	0	0	0	0	1706	6	29	5	20	10	15	14	4.25	2.83	72	0.235294	18.8235	-4	4	3	4	4	4	4	4	0	1	0	0	49	8	8	56	44	37	21	28.2	0	1	31.2	0	0	1	0	1	0	0
464	48	0	0	0	0	0	343	9			32	17	24	13	5.77	3.04	83	1.90641	152.513	4	3	5	4	4	4	3	4	0	1	0	0	48	10	10	65	56	29	15.6	32	0	1	35	1	0	1	0	1	0	0
465	82	1	0	1	2	1	133	6	26	6	28	12	19	11	5.2	4	78	1.53846	123.077	1	4	3	4	4	4	4	2	0	2	1	0	53	11	10	40	26	64	18.1	29	0	1	32	1	0	1	0	0	0	1
466	56	0	0	0	0	0	1690	8	30	9	31	17	23	16	8.7	4.58	64	0.804598	64.3678	1	1	1	4	4	4	1	4	0	1	0	0	54	8	9	77	60	43	14.2	30.7	0	1	33.7	1	0	0	0	0	0	0
467	74	0	0	0	0	0	1686	7	36	9	31	17	20	14	5.23	3.08	55	1.14723	91.7782	3	4	3	4	4	4	4	4	0	1	0	0	58	8	11	83	74	23	22.3	53.6	1	0	68.6	0	0	0	0	1	0	0
468	81	1	0	0	0	0	1683	2	22	4	21	10	14	7	4	2.86	68	1.75	140	3	4	3	4	4	4	4	4	0	1	0	0	40	11	10	62	49	42	10.6	29.4	0	1	32.4	1	0	1	0	0	0	0
469	64	0	0	0	0	0	368	3	28	4	29	11	18	7	3.75	2.34	70	2.93333	234.667	4	4	3	4	4	4	4	1	1	1	0	0	48	7	8	65	53	38	27.4	71.5	1	0	86.5	0	0	0	0	1	0	0
470	68	0	0	0	0	0	38	12	49	12	51	23	35	32	5.13	2.85	71	0.584795	46.7836	-9	1	1	1	1	1	1	4	0	2	0	0	48	11	10	58	40	58	24.3	9	0	1	12	0	1	0	0	1	0	0
471	60	0	0	0	0	0	1101	18	52	20	50	28	36	26	4.13	2.29	102	2.42131	193.705	2	1	1	1	1	1	1	4	0	1	0	0	48	9	9	66	62	14	9.3	20.1	0	1	23.1	1	0	0	0	1	0	0
472	74	1	0	0	0	0	256	10	85	13	75	30	51	34	3.45	2.88	85	4.92754	394.203	-4	2	2	2	2	1	1	2	0	2	0	0	54	12	11	46	28	70	26.7	83.9	1	0	98.9	0	0	0	0	0	0	0
473	60	0	0	0	0	0	9	18	41	20	42	28	34	33	3.92	2.18	108	0.255102	20.4082	-5	1	1	1	1	1	1	4	0	1	1	0	48	11	10	65	54	35	11.3	37.2	0	1	40.2	0	0	1	0	1	0	1
474	81	1	0	1	2	1	1164	12	66	12	63	17	33	17	6.6	4.4	64	2.42424	193.939	0	1	1	1	1	1	1	4	0	2	0	0	49	9	9	45	29	65	41.4	46	0	1	49	1	1	0	0	0	0	0
475	51	0	1	0	1	1	416	25	58	12	59	31	41	26	4.77	2.39	76	3.14465	251.572	5	2	2	2	2	1	1	1	1	1	1	0	62	8	9	72	63	26	13.6	37.7	1	0	52.7	1	1	1	0	0	0	1
476	77	1	0	0	0	0	207	4	26	4	25	11	17	11	3.41	2.44	71	1.75953	140.762	0	4	3	4	4	4	4	4	0	2	1	0	56	10	9	50	34	60	25.9	30.3	0	1	33.3	0	1	0	0	1	0	1
477	81	0	0	0	0	0	247	3	26	3	24	10	16	13	3.93	2.81	79	0.763359	61.0687	-3	4	3	4	4	4	4	4	0	2	0	1	46	11	12	41	28	60	15.2	21	0	1	24	1	0	0	0	1	1	1
478	54	0	0	0	0	0	927	14	41	26	44	25	35	26	2.2	1.38	98	4.09091	327.273	-1	2	2	2	2	1	1	4	0	1	0	0	48	7	7	64	59	17	15.8	32.5	1	0	47.5	0	0	0	0	1	0	0
479	75	1	1	1	2	1	352	4	29	10	31	16	21	13	3.8	3.17	60	2.10526	168.421	3	3	5	4	4	4	3	1	1	1	0	0	51	7	8	71	64	22	22.2	21	0	1	24	0	0	1	0	1	0	0
480	32	1	0	0	0	0	1515	8	56	14	53	17	31	12	8.9	6.36	67	2.13483	170.787	5	3	5	3	3	3	3	4	0	1	1	0	47	8	10	51	45	25	13.7	30.3	1	0	45.3	0	0	0	0	0	0	1
481	60	0	0	0	0	0	131	7	23	3	21	7	14	6	5.3	3.31	73	1.50943	120.755	1	4	3	4	4	4	4	4	0	2	1	0	35	9	9	37	23	69	6.9	25.9	0	1	28.9	0	0	0	0	0	0	1
482	65	1	1	1	2	1	620	7	24	6	23	12	17	12	3.07	2.36	128	1.62866	130.293	0	4	3	4	4	4	4	4	0	1	1	0	49	10	9	55	44	41	14.6	47.2	0	1	50.2	0	0	0	0	0	0	1
483	85	0	0	0	0	0	82	6	33	5	42	15	26	16	4.13	2.43	64	2.42131	193.705	-1	1	1	1	1	1	1	4	0	2	0	0												1	0	1	0	0	0	0
484	67	0	0	0	0	0	1595	9	34	9	28	14	19	13	5.83	3.24	69	1.02916	82.3328	1	4	3	4	4	4	4	1	1	2	0	0	44	9	9	59	41	57	17.4	17.1	0	1	20.1	1	1	0	0	0	0	0
485	67	1	0	1	2	1	1555	3	32	4	29	10	17	11	4.08	2.55	65	1.47059	117.647	-1	4	3	4	4	4	4	3	0	1	0	0	64	8	8	68	61	22	18.4	23.5	0	1	26.5	0	0	0	0	1	0	0
486	55	0	1	0	1	1	274	30	51	34	49	40	42	34	14.36	7.15	69	0.557103	44.5682	6	1	1	1	1	1	1	4	0	1	0	0	73	7	9	78	65	33	22.6	18.8	1	0	33.8	0	0	0	0	1	0	0
487	67	0	0	0	0	0	1608	7	29	6	27	12	19	13	4.07	2.39	73	1.4742	117.936	-1	4	3	4	4	4	4	4	0	2	1	0	53	11	12	49	37	50	9.2	21.2	0	1	24.2	1	0	0	0	1	0	1
488	85	1	0	1	2	1	175	7	54	10	47	16	28	18	4.6	3.83	52	2.17391	173.913	-2	1	1	1	1	1	1	1	1	1	1	0	56	9	9	61	48	42	27.3	39.8	0	1	42.8	1	0	1	0	1	0	1
489	48	1	0	0	0	0	1040	4	43	11	33	18	25	18	4.9	3.5	67	1.42857	114.286	0	1	1	1	1	1	1	2	0	2	1	0	59	7	7	40	23	74		30.6	1	0	45.6	0	0	0	0	0	0	1
490	79	1	0	0	0	0	1600	7	43	11	42	9	25	15	3.43	2.14	55	2.91545	233.236	-6	3	5	3	3	3	3	3	0	2	0	0	49	20	12	46	26	75	30.5	23.6	0	1	26.6	0	0	1	0	1	0	0
491	65	1	1	0	1	1	575	3	23	6	21	8	13	7	3.43	2.64	67	1.74927	139.942	1	4	3	4	4	4	4	4	0	1	0	0	37	9	8	64	54	32	25	27.2	0	1	30.2	0	0	0	0	0	0	0
492	65	0	0	0	0	0	1581	5	23	7	25	12	17	9	4.37	2.73	62	1.83066	146.453	3	4	3	4	4	4	4	4	0	1	1	0	60	11	11	59	46	46	21.2	26.4	0	1	29.4	0	0	0	0	1	0	1
493	65	0	0	1	2	1	1312	2	33	3	39	13	22	10	3.5	2.06	67	3.42857	274.286	3	3	4	4	4	4	3	1	1	1	1	0	60	10	8	62	54	28	29	27.9	1	0	42.9	0	1	1	0	1	0	1
494	76	0	0	0	0	0	3	4	18	6	20	11	14	11	3.5	2.19	89	0.857143	68.5714	0	4	3	4	4	4	4	4	0	1	1	0	49	10	11	70	64	18	19.7	16.2	0	1	19.2	0	0	1	0	1	0	1
495	70	1	0	0	0	0	1552	21	62	22	59	22	34	27	4.15	3.19	36	1.68675	134.94	-5	1	1	1	1	1	1	4	0	2	1	0	59	10	10	50	30	70		51.7	1	0	66.7	1	0	0	0	1	0	1
496	42	1	0	1	2	1	91	13	56	15	53	34	40	23	6.82	3.79	83	2.49267	199.413	11	1	1	1	2	2	2	4	0	1	0	0	51	6	10	63	62	5		37.7	1	0	52.7	0	1	0	0	1	0	0
497	52	0	0	0	0	0	1533	9	45	9	48	20	29	17	6.63	3.49	78	1.80995	144.796	3	1	1	1	1	1	1	4	0	1	1	0	61	10	11	62	53	32	19.1	33.9	1	0	48.9	0	1	0	0	0	0	1
498	77	1	0	0	0	0	36	18	51	20	55	31	41	19	5.6	4	60	3.92857	314.286	12	2	2	2	2	2	2	4	0	2	0	0	49	8	9	47	27	73	17.9	54	0	1	57	1	1	1	0	0	0	0
499	48	0	1	1	2	1	69	9	33	16	38	32	34	30	3.43	2.14	100	1.16618	93.2945	2	1	1	1	1	1	1	4	0	1	0	0	51	9	10	71	64	19		36.7	0	1	39.7	0	0	1	0	0	0	0
500	55	0	0	0	0	0	1519	11	40	13	37	22	29	25	5.37	2.56	70	0.744879	59.5903	-3	1	1	1	1	1	1	4	0	1	0	0												1	0	0	0	1	0	0
501	77	1	0	0	0	0	2	8	24	8	27	14	19	13	2.37	1.69	86	2.53165	202.532	1	4	3	4	4	4	4	4	0	2	1	0	50	11	10	39	27	59	14.3	37.2	0	1	40.2	0	0	1	0	0	0	1
502	45	0	1	0	3	1	24	12	39	14	55	29	38	29	4.93	2.9	69	1.82556	146.045	0	1	1	1	1	1	1	3	0	1	1	0	68	8	10	63	53	35	25.5	42.8	1	0	57.8	0	1	0	0	1	0	1
503	77	0	0	0	0	0	1508	5	35	5	33	17	24	9	2.8	1.87	58	5.35714	428.571	8	3	4	4	4	4	3	2	0	1	0	0	56	10	8	74	59	39	46.8	94.1	1	0	109.1	0	0	1	0	1	0	0
504	57	0	0	0	0	0	871	9	25	10	31	15	21	13	5.53	3.25	47	1.44665	115.732	2	3	5	4	4	4	3	4	0	1	0	0	54	10	9	81	67	34	22.6	23.5	0	1	26.5	0	0	0	0	1	0	0
505	80	0	0	0	0	0	188	3	34	6	38	15	24	12	5.63	3.75	83	2.13144	170.515	3	3	5	4	4	4	3	4	0	1	1	0	38	11	11	55	44	41	16.8	27.7	0	1	30.7	0	0	0	0	0	0	1
506	70	1	0	0	0	0	1496	4	22	4	25	11	16	9	4.17	2.61	109	1.67866	134.293	2	4	3	4	4	4	4	4	0	1	1	0	69	10	11	45	37	35	29.9	38.2	1	0	53.2	0	0	0	0	1	0	1
507	36	0	0	0	0	0	4	8	36	9	35	16	24	11	6.87	3.62	70	1.89229	151.383	5	3	5	4	4	4	3	4	0	1	0	0	44	14	14	61	46	49	7.9	21.5	0	1	24.5	1	0	1	0	1	0	0
508	70	0	1	1	2	1	34	21	53	17	59	28	40	34	3.43	2.02	76	1.74927	139.942	-6	1	1	1	1	1	1	3	0	1	0	0	48	7	8	67	56	32		41.7	1	0	56.7	0	1	1	0	0	0	0
509	34	0	0	0	0	0	987	10	36	11	30	16	22	13	8.73	3.49	67	1.03093	82.4742	3	3	5	4	4	4	3	4	0	2	0	0	57	14	14	67	48	52	13.7	12.5	0	1	15.5	1	0	1	0	1	0	0
510	71	1	0	0	0	0	1467	10	34	4	34	15	24	15	3.37	2.41	84	2.67062	213.65	0	3	5	4	4	4	3	2	0	1	1	0	44	11	10	59	45	48	30.4	58.2	0	1	61.2	1	0	1	0	0	0	1
511	77	0	0	1	2	1	85	9	58	14	67	21	39	31	3.64	2.14	67	2.1978	175.824	-10	1	1	1	1	1	1	4	0	1	1	0	56	9	5	68	55	40	24	44.9	0	1	47.9	1	0	0	0	1	0	1
512	68	0	0	0	0	0	1455	12	47	13	51	28	37	28	3.37	2.25	87	2.67062	213.65	0	1	1	1	1	1	1	1	1	1	0	0	50	8	9	60	53	26	15.8	39.2	1	0	54.2	0	1	1	0	1	0	0
513	64	0	0	0	0	0	1454	13	45	13	46	24	33	24	4.7	2.76	86	1.91489	153.191	0	1	1	1	1	1	1	4	0	1	1	0	64	6	11	74	66	23	40.1	50.3	1	0	65.3	1	1	0	0	1	0	1
514	74	0	0	0	0	0	1452	3	30	3	34	11	21	12	4.8	2.82	76	1.875	150	-1	3	5	4	4	4	3	4	0	1	1	0	57	11	12	58	46	42	22.5	22.1	0	1	25.1	1	0	1	0	0	0	1
515	81	0	0	0	0	0	26	10	53	10	50	19	31	16	6.1	3.39	76	2.45902	196.721	3	1	1	1	1	1	1	4	0	2	1	0	53	10	10	51	30	72	35	62.7	0	1	65.7	0	1	1	0	0	1	1
516	47	0	0	0	0	0	1445	13	55	8	58	28	40	22	6.67	4.45	122	2.69865	215.892	6	1	1	1	1	1	1	4	0	1	0	1	58	9	9	48	39	39	15.9	48.7	1	0	63.7	0	0	0	0	1	0	1
517	86	1	0	1	2	1	767	6	27	6	30	11	17	6	4.07	3.13	69	2.7027	216.216	5	4	3	4	4	4	4	4	0	2	1	0	44	9	8	40	28	58	14	30.7	0	1	33.7	1	0	1	0	0	0	1
518	43	0	0	0	0	0	1441	5	21	4	18	9	13	8	4.13	2.17	64	1.21065	96.8523	1	4	3	4	4	4	4	4	0	1	1	0	43	11	11	64	56	27	8.9	22.6	0	1	25.6	1	0	1	0	1	0	1
519	55	0	0	0	0	0	1441	4	28	5	31	12	19	14	4.575	2.69	62	1.0929	87.4317	-2	4	3	4	4	4	4	4	0	2	1	0	58	12	12	68	49	52	15.1	27.2	0	1	30.2	0	0	0	0	0	0	1
520	62	0	0	1	2	1	769	10	22	10	20	13	17	11	3.87	2.28	88	1.55039	124.031	2	4	3	4	4	4	4	4	0	1	1	0	53	9	11	56	53	13	11	31.6	1	0	46.6	1	0	0	0	0	0	1
521	68	0	0	0	0	0	415	4	24	3	23	8	14	7	4.97	2.92	82	1.40845	112.676	1	4	3	4	4	4	4	4	0	1	1	0	55	8	8	66	51	45	11.2	18.1	0	1	21.1	0	1	0	0	1	0	1
522	66	1	0	0	0	0	551	6	48	9	41	14	23	13	4.47	3.19	73	2.23714	178.971	1	3	5	4	4	4	3	4	0	1	0	0	46	12	13	58	47	38	26.4	22.8	0	1	25.8	0	1	1	0	0	0	0
523	85	1	1	1	2	1	84	10	29	10	29	21	23	16	3.13	2.61	106	2.23642	178.914	5	1	1	4	4	4	1	4	0	2	1	0	59	7	8	36	24	64	16.4	34.9	0	1	37.9	0	0	0	0	1	0	1
524	70	0	0	0	0	0	1420	4	25	3	23	7	12	4	3.43	2.14	77	2.33236	186.589	3	4	3	4	4	4	4	2	0	2	0	0	49	11	10	49	34	58	28.7	38.2	0	1	41.2	0	1	1	0	0	0	0
525	77	1	0	0	0	0	313	4	24	6	22	7	13	6	4.47	3.44	69	1.566	125.28	1	4	3	4	4	4	4	4	0	2	0	0	51	12	12	48	36	50	20	47.9	0	1	50.9	1	0	0	0	0	0	0
526	79	0	0	1	2	1	270	6	26	9	28	11	18	13	2.7	1.8	55	1.85185	148.148	-2	4	3	4	4	4	4	4	0	1	0	0	34	11	11	56	41	35.4	15.9	30.5	0	1	33.5	1	0	1	0	0	0	0
527	49	0	0	0	0	0	116	2	36	1	34	17	25	20	4.93	2.74	98	1.0142	81.1359	-3	1	1	1	1	1	1	2	0	2	1	0	57	11	10	59	40	59	20.8	34.7	1	0	49.7	0	0	0	0	1	0	1
528	71	0	0	0	0	0	1406	6	21	7	23	13	17	15	4.32	2.54	74	0.462963	37.037	-2	4	3	4	4	4	4	4	0	1	1	0	58	11	11	60	49	37	11.5	24.4	0	1	27.4	0	0	0	0	0	0	1
529	36	0	0	0	0	0	14	8	28	7	31	15	23	19	5	2.38	76	0.8	64	-4	1	1	4	4	4	1	4	0	1	0	0	59	11	12	66	53	39	14.2	6.8	0	1	9.8	0	0	1	0	1	0	0
530	76	1	0	1	2	1	438	4	39	7	41	17	26	17	6.68	4.18	57	1.34731	107.784	0	1	1	1	1	1	1	2	0	2	0	0	50	10	9	66	49	50	26.5	41.2	0	1	44.2	0	1	0	0	1	0	0
531	81	0	0	0	0	0	1274	7	26	11	31	17	23	12	4.2	3	83	2.61905	209.524	5	3	5	4	4	4	3	4	0	1	0	0	47	10	8	59	46	44	10.8	44.2	1	0	59.2	1	0	0	0	0	0	1
532	61	0	1	0	3	1	57	8	53	9	59	28	39	23	4.65	2.91	100	3.44086	275.269	5	2	2	2	2	1	1	3	0	1	0	0	55	7	8	61	54	25	14.5	41.2	1	0	56.2	0	1	0	0	1	0	0
533	83	0	0	0	0	0	1385	7	23	6	24	11	15	12	3.77	2.36	84	0.795756	63.6605	-1	4	3	4	4	4	4	4	0	1	1	0	43	9	9	42	32	48		24	1	0	39	0	0	1	0	0	0	1
534	56	0	0	0	0	0	307	10	27	12	24	14	17	12	7.1	3.74	97	0.704225	56.338	2	4	3	4	4	4	4	4	0	2	0	0	45	11	11	59	42	55	10.6		0	1		0	1	0	0	1	0	0
535	79	1	0	0	0	0	743	11	31	13	38	16	27	14	4.73	3.15	80	2.74841	219.873	2	3	5	3	3	3	3	1	1	1	0	0	41	11	10	61	52	31	10.1	26.8	0	1	29.8	1	0	1	0	1	0	0
536	65	1	0	0	0	0	1317	4	29	4	30	12	20	12	3.7	2.47	85	2.16216	172.973	0	4	3	4	4	4	4	4	0	1	1	0	44	10	10	54	43	41	17.5	35.3	0	1	38.3	1	0	1	0	0	0	1
537	62	0	0	0	0	0	266	10	42	12	42	22	29	20	3.57	1.88	63	2.52101	201.681	2	1	1	1	1	1	1	4	0	1	1	0	56	13	13	54	44	40	17.1	39.7	0	1	42.7	1	1	1	0	1	0	1
538	53	0	0	0	0	0	187	15	81	14	82	31	56	31	3.07	1.92	75	8.14332	651.466	0	2	2	2	2	1	1	2	0	1	1	0	56	14	8	62	53	32	60.1	54.1	1	0	69.1	1	0	1	0	1	0	1
539	77	0	0	0	0	0	5	5	15	3	16	12	14	10	5.17	2.93	73	0.773694	61.8956	2	4	3	4	4	4	4	4	0	1	0	0	57	12	12	58	50	29	17.3	18.1	0	1	21.1	0	0	1	0	0	0	0
540	54	0	0	1	2	1	45	19	53	29	54	36	42	27	4.27	2.37	124	3.51288	281.03	9	2	2	2	2	2	2	4	0	1	0	0	64	8	10	65	59	20	26.2	47.8	0	0	55.8	1	1	1	0	1	0	0
541	76	0	0	0	0	0	759	6	31	7	30	10	14	9	5.24	3.49	71	0.954198	76.3359	1	4	3	4	4	4	4	1	1	2	0	0	63	12	10	59	40	60	21.8	39.7	0	1	42.7	0	0	1	0	0	0	0
542	74	1	0	0	0	0	9	3	31	3	38	15	24	15	2.73	2.1	78	3.2967	263.736	0	3	4	4	4	4	3	4	0	1	1	0	53	10	11	59	52	24	21.3	34.6	0	1	37.6	1	0	1	0	1	0	1
543	86	1	0	1	2	1	1344	10	43	11	37	21	26	19	3.9	2.6	73	1.79487	143.59	2	1	1	1	1	1	1	1	1	1	0	0	52	9	10	62	52	34	20.1	5.9	0	1	8.9	0	1	0	0	0	0	0
544	69	1	0	0	0	0	18	3	34	5	32	9	17	8	4.96	3.82	50	1.81452	145.161	1	4	3	4	4	4	4	2	0	2	0	0	60	11	11	60	38	65	28.1	36.8	0	1	39.8	1	0	0	0	1	0	0
545	78	0	0	0	0	0	1246	15	45	15	40	21	29	20	2.87	1.79	70	3.13589	250.871	1	2	2	2	2	1	1	2	0	2	1	0	63	13	13	50	37	52	23.2	37.7	0	1	40.7	1	1	0	0	0	0	1
546	58	1	0	0	0	0	108	9	58	12	61	35	45	30	5.5	3.24	87	2.72727	218.182	5	1	1	1	1	1	1	2	0	2	1	0	55	8	9	44	31	56		34.2	0	1	37.2	0	0	1	0	1	0	1
547	84	0	0	1	2	1	20	2	23	2	19	8	13	8	3.82	2.39	77	1.3089	104.712	0	4	3	4	4	4	4	4	0	2	0	0	38	11	9	45	34	50	18.6	19	0	1	22	1	1	0	0	0	0	0
548	61	0	0	0	0	0	721	9	27	12	26	20	23	18	3.8	1.9	90	1.31579	105.263	2	1	1	4	4	4	1	4	0	1	1	0	55	9	8	64	57	22	21.8	35.3	1	0	50.3	1	1	0	0	1	0	1
549	64	0	0	0	0	0	1334	19	53	16	53	31	40	31	4.16	2.31	91	2.16346	173.077	0	1	1	1	1	1	1	4	0	1	1	0	61	9	9	66	60	19	11.8	39.6	1	0	54.6	1	1	0	0	1	0	1
550	55	0	0	0	0	0	489	9	40	11	38	19	26	24	4.43	2.61	60	0.451467	36.1174	-5	1	1	1	1	1	1	4	0	1	0	0	50	11	11	59	56	10	17.1	30.3	1	0	45.3	1	0	1	0	1	0	0
551	72	0	0	0	0	0	1326	10	38	11	36	17	25	14	5.55	3.26	69	1.98198	158.559	3	3	5	3	3	3	3	2	0	1	0	1	57	11	12	46	35	49	43.9	23.3	0	1	26.3	1	1	1	0	1	0	1
552	77	0	0	0	0	0	1323	7	32	10	37	21	27	15	3.8	2.53	52	3.15789	252.632	6	3	4	3	3	3	3	4	0	1	0	0	57	9	8	65	57	24	27.5	45.2	0	1	48.2	1	0	1	0	1	1	0
553	55	0	0	0	0	0	1319	7	29	7	27	12	18	9	7.07	3.72	72	1.27298	101.839	3	4	3	4	4	4	4	4	0	1	0	0	49	11	13	63	55	27	25.2	24.8	0	1	27.8	1	1	1	0	1	0	0
554	72	1	0	1	2	1	18	6	36	7	34	20	26	19	3.67	2.29	124	1.90736	152.589	1	1	1	1	1	1	1	4	0	2	1	0	52	12	11	46	29	67	14.3	28.1	0	1	31.1	1	0	0	0	1	0	1
555	74	1	0	0	0	0	69	11	69	17	66	30	47	31	2.4	1.71	85	6.66667	533.333	-1	2	2	2	2	1	1	2	0	1	0	0	48	8	9	73	62	30	25.8	58.6	1	1	66.6	0	1	1	0	0	0	0
556	49	0	0	0	0	0	1314	13	42	16	42	24	32	28	5.5	3.06	91	0.727273	58.1818	-4	1	1	1	1	1	1	4	0	1	0	0	51	8	8	72	63	25	24.1	40.2	1	0	55.2	0	0	0	0	1	0	0
557	49	0	0	0	0	0	623	4	29	-1	31	11	18	5	7.57	4.45	81	1.71731	137.384	6	4	3	4	4	4	4	4	0	1	0	0	49	10	10	61	52	31	16.9		0	1		1	1	1	0	1	0	0
558	48	0	0	0	0	0	372	2	36	5	30	11	19	12	5.15	2.58	67	1.35922	108.738	-1	4	3	4	4	4	4	4	0	1	0	0	49	10	11	71	55	45	22.1	19.6	0	1	22.6	1	0	0	0	1	0	0
559	54	1	0	0	0	0	1307	12	25	14	25	17	21	15	5.2	3.25	63	1.15385	92.3077	2	3	5	4	4	4	3	4	0	1	0	0	33	8	9	59	50	33	4.2	13.3	0	1	16.3	0	0	0	0	0	0	0
560	38	0	0	1	2	1	78	12	39	15	32	17	23	14	6.62	3.89	68	1.35952	108.761	3	3	5	4	4	4	3	4	0	2	0	0	34	14	22	40	22	77	9.6	14.6	0	1	17.6	0	0	1	0	1	0	0
561	65	0	0	0	0	0	1229	6	28	10	37	25	31	23	4.4	2.59	86	1.81818	145.455	2	1	1	1	1	1	1	2	0	2	0	0	49	11	11	66	47	54	9.6	14.9	0	1	17.9	1	0	0	0	1	0	0
562	52	0	0	0	0	0	1126	6	34	8	34	17	23	16	5.3	2.52	67	1.32075	105.66	1	1	1	4	4	4	1	4	0	1	1	0	57	10	10	61	50	36	14.3	8.1	0	1	11.1	0	0	0	0	1	0	1
563	69	1	0	0	0	0	1301	8	29	8	32	18	23	16	4.17	2.32	98	1.67866	134.293	2	1	1	4	4	4	1	4	0	1	1	0	53	8	10	67	56	33	22.1	28	0	1	31	1	0	1	0	1	0	1
564	90	1	1	1	2	1	114	10	41	13	39	20	28	21	3.2	2.29	64	2.1875	175	-1	1	1	1	1	1	1	2	0	2	1	0	55	10	10	42	26	68	26.4	48.6	0	1	51.6	0	0	1	0	1	0	1
565	41	0	0	0	0	0	1298	7	30	6	36	16	24	20	4.67	2.46	57	0.856531	68.5225	-4	1	1	4	4	4	1	3	0	1	0	0	58	10	10	75	67	22	38.1	33.4	0	0	41.4	0	0	0	0	1	0	0
566	67	0	0	0	0	0	1295	5	28	8	35	16	25	13	4.5	2.5	114	2.66667	213.333	3	3	5	3	3	3	3	3	0	2	1	0	65	17	11	46	32	58	16.7	28.4	1	0	43.4	1	0	0	0	1	0	1
567	76	0	0	0	0	0	1294	5	29	6	32	18	23	13	4.4	2.44	70	2.27273	181.818	5	3	5	4	4	4	3	4	0	1	0	0	66	12	12	63	54	28	18.4	47.6	1	0	62.6	1	1	0	0	1	0	1
568	71	0	0	1	2	1	35	2	22	1	25	11	16	9	4.1	2.56	76	1.70732	136.585	2	4	3	4	4	4	4	4	0	1	1	0	54	9	10	67	60	22	18.4	36.7	1	0	51.7	1	1	0	0	1	0	1
569	82	1	0	1	2	1	160	8	37	8	39	15	26	14	3.43	2.29	76	3.49854	279.883	1	3	4	3	3	3	3	1	1	2	1	0	55	9	8	52	37	56	29.8	50.3	0	0	58.3	1	1	1	0	1	0	1
570	42	0	0	0	0	0	1274	8	36	12	30	12	18	12	4.95	3.24	64	1.21212	96.9697	0	4	3	4	4	4	4	4	0	1	0	0	33	7	7	64	54	31	13		0	1		0	1	0	0	0	0	0
571	79	1	0	0	0	0	48	2	17	4	16	9	12	6	3.7	3.04	77	1.62162	129.73	3	4	3	4	4	4	4	4	0	1	0	0	29	9	10	54	47	28	2.9	12	0	1	15	0	1	0	0	0	0	0
572	60	0	0	0	0	0	151	7	32	7	31	19	24	19	4.03	2.58	86	1.24069	99.2556	0	1	1	4	4	4	1	2	0	2	1	0	58	13	15	69	50	53	14.9	34.1	0	1	37.1	1	0	1	0	1	0	1
573	55	0	0	0	0	0	1264	4	18	4	20	9	13	7	3.43	2.06	63	1.74927	139.942	2	4	3	4	4	4	4	4	0	1	1	0	35	10	9	50	39	44	15.4	16.2	0	1	19.2	1	0	0	0	1	0	1
574	73	0	0	0	0	0	105	8	27	5	30	11	20	12	8	4.61	77	1	80	-1	4	3	4	4	4	4	2	0	2	1	0	52	10	10	49	31	66	13		1	0		0	0	0	0	1	1	1
575	51	0	0	0	0	0	1257	14	41	22	39	22	28	22	6.5	3.32	89	0.923077	73.8462	0	1	1	1	1	1	1	4	0	1	0	0	44	10	10	72	65	21	20	25.2	0	1	28.2	1	1	0	0	1	0	0
576	82	1	0	1	2	1	94	8	26	11	26	19	24	14	5.21	3.73	91	1.91939	153.551	5	3	5	4	4	4	3	4	0	1	1	0	49	8	9	54	42	43	16.1	41	0	1	44	1	1	0	0	1	0	1
577	61	1	0	0	0	0	1252	8	32	7	35	15	23	15	4.6	3.31	57	1.73913	139.13	0	3	5	4	4	4	3	2	0	2	1	0	68	8	9	50	34	60		28.9	0	1	31.9	0	0	0	0	0	0	1
578	84	0	0	1	2	1	14	12	32	13	35	15	24	17	2.73	1.84	110	2.5641	205.128	-2	1	1	4	4	4	1	4	0	1	1	0	35	9	9	43	37	30	13.9	25.2	0	0	33.2	0	0	0	0	0	0	1
579	72	0	0	0	0	0	5	6	8	5	33	14	22	14	4.3	2.15	60	1.86047	148.837	0	3	5	4	4	4	3	4	0	2	1	0	60	11	12	51	34	62	14.2	24.4	0	1	27.4	1	1	1	0	0	0	1
580	86	0	0	0	0	0	797	13	36	13	35	14	23	18	4.25	2.93	43	1.17647	94.1176	-4	1	1	4	4	4	1	4	0	2	1	0	47	13	12	42	24	75	22.2	22.1	0	1	25.1	1	0	0	0	1	0	1
581	81	0	0	0	0	0	1224	4	31	5	28	11	18	11	5.9	3.4	70	1.18644	94.9153	0	4	3	4	4	4	4	4	0	2	1	0	65	12	12	44	33	50	12	24.7	0	1	27.7	1	1	0	0	1	0	1
582	74	0	0	0	0	0	1224	11	47	15	42	25	34	26	3.8	2.54	101	2.10526	168.421	-1	1	1	1	1	1	1	2	0	2	1	0	60	13	14	68	41	69	17.5	31.6	0	1	34.6	1	0	1	0	1	0	1
583	55	1	0	1	2	1	290	7	36	8	30	13	21	16	4	2.68	65	1.25	100	-3	1	1	4	4	4	1	4	0	1	0	0	42	10	11	54	44	39	17.7	28.7	0	1	31.7	1	0	1	0	1	0	0
584	59	0	0	0	0	0	350	13	44	17	43	25	33	18	6.07	3.23	72	2.47117	197.694	7	1	1	1	2	2	2	4	0	1	0	0	54	8	9	77	64	32	16.9	14.4	0	1	17.4	0	1	1	0	1	0	0
585	49	1	0	0	0	0	108	3	39	9	41	12	26	21	3.2	2.3	72	1.5625	125	-9	1	1	1	1	1	1	2	0	2	0	0	55	6	7	53	36	60	15.2	35.3	0	1	38.3	0	0	1	0	0	0	0
586	50	0	0	0	0	0	202	12	51	15	49	22	33	22	5.1	2.73	57	2.15686	172.549	0	1	1	1	1	1	1	4	0	1	0	0	44	13	13	56	51	19	24.5	54.5	1	0	69.5	1	0	0	0	0	0	0
587	51	0	0	0	0	0	49	11	37	11	36	23	24	18	5.5	2.99	124	1.09091	87.2727	5	1	1	4	4	4	1	4	0	1	1	0	43	8	8	52	41	41	12.5	31.3	1	0	46.3	1	1	0	0	1	0	1
588	81	0	0	0	0	0	794	12	42	12	40	20	28	22	4.7	2.67	51	1.2766	102.128	-2	1	1	1	1	1	1	4	0	1	0	0	53	11	11	61	51	34	20.4	40.2	0	1	43.2	1	0	1	0	1	0	0
589	65	0	0	1	2	1	477	18	49	19	43	22	32	19	7.25	4.35	61	1.7931	143.448	3	1	1	1	1	1	1	4	0	2	1	0	65	12	10	45	26	74	17.3	41.2	1	0	56.2	0	0	0	0	0	0	1
590	68	0	0	0	0	0	1183	8	28	8	25	11	18	15	3.63	2.32	80	0.826446	66.1157	-4	4	3	4	4	4	4	4	0	2	0	1	55	11	11	49	34	58	17.6	23	0	1	26	1	1	1	0	0	0	1
591	72	1	0	0	0	0	119	5	26	7	27	9	15	9	6	4.56	68	1	80	0	4	3	4	4	4	4	2	0	2	0	0	51	14	13	55	36	63	21.8	23.7	0	1	26.7	1	0	1	0	0	0	0
592	48	1	0	0	0	0	693	5	18	6	17	12	15	8	5.73	3.58	73	1.22164	97.7312	4	4	3	4	4	4	4	4	0	1	0	0	42	7	9	70	64	18		34.8	1	0	49.8	0	0	1	0	0	0	0
593	81	0	0	0	0	0	1162	12	35	14	33	16	23	20	2.87	1.7	52	1.0453	83.6237	-4	1	1	4	4	4	1	2	0	2	1	0	57	10	11	53	37	57	14	63.5	1	1	71.5	1	1	0	0	1	0	1
594	48	1	0	1	2	1	263	9	35	10	34	16	23	13	7	4	89	1.42857	114.286	3	3	5	4	4	4	3	4	0	2	0	0	52	18	15	49	34	58	28.6		1	0		1	0	0	0	1	0	0
595	78	1	0	0	0	0	1148	7	33	7	33	13	21	13	4.27	2.82	47	1.87354	149.883	0	3	5	4	4	4	3	4	0	2	1	0	56	10	9	50	36	53	20.7	33.2	1	1	41.2	1	0	0	0	1	0	1
596	28	0	1	0	3	1	16	21	58	19	55	39	44	37	4.5	2.71	106	1.55556	124.444	2	1	1	1	1	1	1	3	0	1	0	0	44	7	7	73	66	20	10.9	19.9	1	0	34.9	0	0	0	0	1	0	0
597	41	0	0	0	0	0	156	12	33	14	28	16	20	13	6.2	3.49	55	1.12903	90.3226	3	4	3	4	4	4	4	4	0	1	0	0	43	8	9	61	45	49	17.2	19.4	0	1	22.4	1	0	1	0	0	0	0
598	79	0	0	1	2	1	4	1	41	4	55	28	41	26	5.77	4.2	100	2.59965	207.972	2	1	1	1	1	1	1	2	0	1	0	0	47	9	11	58	48	36	40.3	35.9	0	1	38.9	0	0	0	0	1	0	0
599	78	1	0	0	0	0	1123	10	39	11	31	17	23	15	6.9	5.05	66	1.15942	92.7536	2	3	5	4	4	4	3	2	0	2	0	0	57	12	11	51	32	67	20.7	31.1	0	1	34.1	1	0	1	0	1	0	0
600	47	1	0	0	0	0	1106	17	50	14	50	28	37	27	5.3	2.93	80	1.88679	150.943	1	1	1	1	1	1	1	4	0	1	0	0	50	10	10	52	42	41	32.1	41.8	1	0	56.8	1	1	1	0	1	0	0
601	33	0	0	0	0	0	428	3	31	5	34	16	23	15	4.13	2.63	76	1.93705	154.964	1	3	5	4	4	4	3	4	0	1	0	0	43	10	10	65	59	21	19.3	27.3	0	1	30.3	1	0	0	0	1	0	0
602	79	0	0	0	0	0	30	3	34	4	29	10	18	6	4.03	2.64	64	2.97767	238.213	4	4	3	4	4	4	4	1	1	2	1	0	47	8	9	52	36	58	14.1	64.4	0	1	67.4	0	0	0	0	0	0	1
603	70	1	0	1	2	1	109	12	65	14	68	24	45	20	6.87	4.98	65	3.63901	291.121	4	2	2	2	2	1	1	4	0	2	0	0	52	11	10	57	38	61	20.9	53	0	1	56	1	0	1	0	1	0	0
604	55	0	1	1	2	1	39	6	30	8	26	12	16	9	7.37	3.59	79	0.949796	75.9837	3	4	3	4	4	4	4	4	0	2	1	0	43	16	15	48	33	59	24.3		0	0		0	0	1	0	0	0	1
605	81	0	0	1	2	1	322	10	37	9	35	18	23	19	5.5	3.05	63	0.727273	58.1818	-1	1	1	4	4	4	1	4	0	2	1	0	50	11	11	54	37	59	14.4	48.2	0	1	51.2	1	1	1	0	0	0	1
606	65	0	0	0	0	0	955	9	34	7	34	19	25	19	3.5	1.97	59	1.71429	137.143	0	1	1	1	1	1	1	4	0	1	1	0	57	13	11	76	66	24	19.6	28.6	0	1	31.6	0	1	0	0	1	0	1
607	82	0	1	0	1	1	48	10	33	12	30	18	22	19	3.43	2.01	56	0.874636	69.9708	-1	1	1	4	4	4	1	1	1	1	0	0	48	9	7	65	55	34.4	14.6	27.4	0	1	30.4	0	0	1	0	0	1	0
608	88	0	0	1	2	1	119	9	41	14	33	18	24	19	5.3	3.44	64	0.943396	75.4717	-1	1	1	4	4	4	1	1	1	2	0	0												1	1	1	0	0	0	1
609	86	1	0	0	0	0	1043	13	44	14	39	18	25	13	8.4	5.59	98	1.42857	114.286	5	3	5	3	3	3	3	2	0	2	0	0	46	12	12	40	23	75	15.9	34.7	0	1	37.7	1	1	0	0	0	0	0
610	53	0	0	0	0	0	429	7	34	9	39	21	28	21	4.9	2.46	58	1.42857	114.286	0	1	1	1	1	1	1	4	0	1	0	0	50	9	9	73	62	32		6.4	0	1	9.4	1	1	1	0	0	1	0
611	77	0	0	0	0	0	939	9	37	9	29	13	19	13	5.17	3.19	52	1.16054	92.8433	0	4	3	4	4	4	4	4	0	2	1	0	48	11	11	65	47	52.6	13	23.5	0	1	26.5	0	0	1	0	1	0	1
612	84	1	0	0	0	0	205	2	26	5	27	11	17	12	2.8	2.4	51	1.78571	142.857	-1	4	3	4	4	4	4	1	1	1	0	0	49	11	10	53	38	47.6	12.8	65.6	0	1	68.6	1	1	0	0	0	0	0
613	69	0	0	0	0	0	15	15	39	17	37	21	26	19	5.89	2.69	55	1.18846	95.0764	2	1	1	1	1	1	1	4	0	2	0	0	41	16	15	45	28	66		21.4	0	1	24.4	1	1	1	0	1	0	0
614	74	0	0	0	0	0	1029	6	26	6	24	7	12	10	5.07	3.44	60	0.394477	31.5582	-3	4	3	4	4	4	4	4	0	1	0	1	44	10	9	58	51	26	21.2	13.8	0	1	16.8	0	0	0	0	0	0	1
615	77	0	0	0	0	0	122	6	21	8	22	10	14	8	4	2.97	71	1.5	120	2	4	3	4	4	4	4	1	1	1	0	0	41	11	10	56	47	34.2	8.6	18.2	0	1	21.2	1	0	0	0	0	1	0
616	60	0	0	0	0	0	1022	5	25	8	28	13	17	8	4.44	2.47	71	2.02703	162.162	5	4	3	4	4	4	4	4	0	1	0	0	59	9	10	59	53	36.5	23.7	47.3	1	0	62.3	1	1	0	0	1	0	0
617	52	0	0	0	0	0	1022	10	51	12	40	20	29	19	6.13	3.39	63	1.63132	130.506	1	1	1	1	1	1	1	1	1	1	0	0	50	10	11	54	41	36.4	32.4	16.9	0	1	19.9	1	1	1	0	1	0	0
618	75	0	0	0	0	0	979	11	56	13	50	20	32	19	6.07	3.59	70	2.14168	171.334	1	1	1	1	1	1	1	2	0	2	1	0	76	12	11	56	37	71.1		37.6	1	0	52.6	0	0	0	0	0	0	1
619	63	1	1	0	1	1	15	6	36	7	33	16	24	18	3.43	2.13	69	1.74927	139.942	-2	1	1	4	4	4	1	3	0	1	0	0	43	7	8	87	79	20.2	24.4	5.5	0	1	8.5	1	0	0	0	1	0	0
620	77	0	0	0	0	0	114	9	39	11	40	21	29	21	4.4	2.48	73	1.81818	145.455	0	1	1	1	1	1	1	4	0	1	0	0	45	8	10	60	53	21.4	26.8	30.5	0	1	33.5	0	0	0	0	1	0	0
621	77	0	0	0	0	0	268	10	51	5	56	18	34	19	10.3	6.33	73	1.45631	116.505	-1	1	1	1	1	1	1	2	0	2	1	0	80	11	12	74	49	71.5	16.3	59.2	1	0	74.2	1	0	1	0	0	0	1
622	47	0	0	0	0	0	1008	9	44	12	37	20	27	22	5.55	3.2	76	0.900901	72.0721	-2	1	1	1	1	1	1	4	0	1	0	0	44	8	8	74	69	12		40.2	1	0	55.2	0	0	0	0	1	0	0
623	71	1	0	0	0	0	485	12	33	9	35	20	24	18	2.67	1.81	87	2.24719	179.775	2	1	1	4	4	4	1	4	0	1	1	0	47	8	9	43	33	43	23	32.3	0	1	35.3	0	0	0	0	0	0	1
624	82	1	0	1	2	1	218	9	37	13	39	17	24	19	3.83	3.25	60	1.30548	104.439	-2	1	1	4	4	4	1	2	0	2	0	0	46	15	13	36	23	62.9	29.7	25.2	0	1	28.2	0	0	0	0	0	0	0
625	54	0	0	0	0	0	987	10	34	10	35	22	27	18	3.63	2.19	90	2.47934	198.347	4	1	1	1	1	1	1	2	0	1	1	0	63	7	8	75	67	23	27.3	38.7	1	0	53.7	0	1	0	0	1	0	1
626	52	0	0	0	0	0	83	7	30	12	27	15	19	9	5.27	2.45	72	1.89753	151.803	6	4	3	4	4	4	4	4	0	1	0	0	52	13	12	64	58	31.6	23.6	17.1	0	1	20.1	1	1	1	0	1	0	0
627	51	0	0	0	0	0	980	5	29	7	29	14	19	14	4	2.08	82	1.25	100	0	4	3	4	4	4	4	4	0	1	0	0	49	9	13	75	69	17	24.8	22.4	1	0	37.4	0	0	1	0	1	0	0
628	37	0	0	0	0	0	980	10	39	13	38	25	31	25	3	1.51	66	2	160	0	1	1	1	1	1	1	4	0	1	0	0	51	13	13	66	59	26.1	17.7	41.5	1	0	56.5	0	0	1	0	1	0	0
629	87	1	0	0	0	0	897	9	48	9	43	19	30	18	4.6	3.58	75	2.6087	208.696	1	1	1	1	1	1	1	3	0	2	1	0	49	8	9	48	34	57.4	35.3	30.5	0	1	33.5	1	0	0	0	0	0	1
630	55	1	0	0	0	0	135	11	38	16	28	14	21	16	7.43	4.13	77	0.672948	53.8358	-2	1	1	4	4	4	1	4	0	2	0	0	46	11	12	58	41	57.9	16.9		0	1		0	1	1	0	1	0	0
631	67	0	0	0	0	0	969	19	28	16	31	25	29	22	5.1	3	46	1.37255	109.804	3	1	1	1	1	1	1	4	0	1	0	0	58	11	12	69	54	32.9	38.4	60	1	0	75	1	0	0	0	1	0	0
632	71	0	0	0	0	0	966	9	37	9	34	16	24	15	4.7	2.69	64	1.91489	153.191	1	3	5	4	4	4	3	4	0	2	1	0	60	12	13	53	31	72	25.5	26.6	0	1	29.6	1	1	1	0	0	0	1
633	75	0	0	1	2	1	19	9	25	8	24	16	19	13	4.01	1.88	112	1.49626	119.701	3	4	3	4	4	4	4	4	0	2	1	0	65	9	10	54	37	64.8	9.2	21.3	0	1	24.3	1	1	1	0	1	0	1
634	86	0	0	0	0	0	962	9	23	9	26	20	22	12	4.05	2.46	92	2.46914	197.531	8	3	5	4	4	4	3	4	0	2	1	0	54	13	13	57	36	54.6	15.6	20.1	0	1	23.1	1	0	0	0	1	0	1
635	47	0	0	0	0	0	956	8	35	8	33	20	26	22	5.05	2.23	111	0.792079	63.3663	-2	1	1	1	1	1	1	4	0	1	1	0	58	11	10	57	51	10.3	11.2	22.5	0	1	25.5	1	1	0	0	1	0	1
636	78	1	0	1	2	1	31	6	31	8	31	12	18	12	4.09	2.6	63	1.46699	117.359	0	4	3	4	4	4	4	4	0	1	1	0	56	7	7	61	55	32.6	18.7	35.2	1	1	43.2	0	1	0	0	0	0	1
637	69	0	0	0	0	0	952	8	62	13	63	30	42	25	3.8	2.2	75	4.47368	357.895	5	2	2	2	2	1	1	1	1	1	0	0	57	9	10	61	49	21	49.6	54.4	1	0	69.4	1	1	1	0	1	0	0
638	81	0	0	0	0	0	952	10	40	13	48	15	30	22	5.6	3.22	59	1.42857	114.286	-7	1	1	1	1	1	1	4	0	1	1	0	45	10	10	51	40	63.5	11.9	46.2	0	1	49.2	1	1	1	0	0	1	1
639	40	0	0	0	0	0	949	5	37	8	37	18	25	20	4.77	2.42	56	1.04822	83.8574	-2	1	1	1	1	1	1	2	0	1	0	0	49	9	10	82	69	21.3	14.9	33.8	0	1	36.8	0	0	0	0	1	0	0
640	34	0	0	0	0	0	945	10	32	9	31	19	23	15	6.97	3.16	94	1.14778	91.8221	4	3	5	4	4	4	3	4	0	1	0	0	54	14	14	74	62	14.5		25.1	1	0	40.1	1	1	0	0	1	0	0
641	82	0	0	1	2	1	937	6	32	9	26	12	16	7	4.83	2.93	74	1.86335	149.068	5	4	3	4	4	4	4	4	0	1	0	0	41	8	7	65	55	33.3	21.7	22.9	0	1	25.9	0	1	1	0	0	0	0
642	80	1	0	0	0	0	937	10	43	14	49	18	30	16	4.83	3.22	72	2.89855	231.884	2	1	1	1	1	1	1	4	0	2	0	0	53	10	9	48	36	53.7	30.3	46.5	1	0	61.5	0	0	0	0	0	0	0
643	78	1	0	0	0	0	929	3	36	6	31	13	19	9	4.05	3.05	92	2.46914	197.531	4	4	3	4	4	4	4	2	0	2	0	0	37	11	11	47	34	54	26.1	25.6	0	1	28.6	0	1	0	0	0	0	0
644	66	0	0	0	0	0	411	2	31	5	28	9	17	7	7.23	4.07	88	1.38313	110.65	2	4	3	4	4	4	4	1	1	1	0	0	47	11	12	55	44	41	31.6	45.2	1	0	60.2	0	1	0	0	0	0	0
645	75	0	0	0	0	0	927	4	24	5	21	9	14	11	4.1	2.42	74	0.731707	58.5366	-2	4	3	4	4	4	4	4	0	1	1	0	53	9	8	53	43	23	13.3	28.4	0	1	31.4	0	0	0	0	0	0	1
646	79	1	1	1	2	1	51	3	39	2	40	15	27	14	2.73	2.42	70	4.7619	380.952	1	3	4	3	3	3	3	4	0	2	1	0	61	9	11	39	25	60		66.7	1	0	81.7	0	1	1	0	0	0	1
647	57	0	0	0	0	0	806	5	24	6	25	13	17	8	5.67	3.15	73	1.5873	126.984	5	4	3	4	4	4	4	4	0	1	0	0	45	13	11	53	42	35.2	11.3	4.7	0	1	7.7	1	0	0	0	1	0	0
648	47	1	0	0	0	0	924	4	39	8	42	6	20	8	3.59	2.66	70	3.34262	267.409	-2	4	3	4	4	4	4	4	0	1	0	0	48	10	9	46	36	45	14.8	24.8	0	1	27.8	0	0	0	0	0	0	0
649	72	0	0	1	2	1	87	7	37	10	34	16	23	15	3.74	1.98	58	2.13904	171.123	1	3	5	4	4	4	3	4	0	1	0	0	59	10	8	76	58	33.7	17.2	32.6	0	1	35.6	1	0	0	0	1	0	0
650	75	0	0	0	0	0	921	5	38	0	35	15	23	14	6.13	3.5	72	1.46819	117.455	1	3	5	4	4	4	3	2	0	2	0	0	52	14	13	50	36	53	23.4	19.2	0	1	22.2	1	1	1	0	1	0	0
651	75	1	0	1	2	1	155	8	55	7	55	18	33	13	6.08	4.19	64	3.28947	263.158	5	3	4	3	3	3	3	4	0	2	1	0	62	13	12	48	34	52.2	32.2	60.2	1	0	75.2	1	1	0	0	1	0	1
652	53	0	0	0	0	0	654	13	82	13	80	36	51	17	6.73	3.28	86	5.05201	404.16	19	2	2	2	2	2	2	4	0	1	0	0	51	11	11	68	56	33.7	19.8	53.6	0	1	56.6	1	1	1	0	1	0	0
653	29	0	0	0	0	0	855	16	65	17	64	31	44	32	7.74	3.9	66	1.55039	124.031	-1	1	1	1	1	1	1	4	0	1	0	0	59	12	13	55	46	15.3		41.2	1	0	56.2	0	0	0	0	1	0	0
654	85	0	0	0	0	0	1	9	38	15	35	14	23	17	6.03	3.55	79	0.995025	79.602	-3	1	1	4	4	4	1	4	0	2	0	0	46	12	12	50	33	64.6	15.1	32.4	0	1	35.4	1	0	0	0	0	0	0
655	76	0	0	0	0	0	903	12	42	14	41	17	25	22	5.4	3.12	42	0.555556	44.4444	-5	1	1	1	1	1	1	3	0	1	1	0	65	11	10	57	44	42.6	14.5	41.4	0	1	44.4	0	1	0	0	1	0	1
656	64	1	0	0	0	0	882	7	31	11	32	12	19	14	4.54	2.85	48	1.10132	88.1057	-2	4	3	4	4	4	4	4	0	1	0	0	47	10	10	64	55	33.6	19.4	26.3	0	1	29.3	1	1	1	0	0	0	0
657	59	0	0	0	0	0	875	2	14	2	18	5	8	3	5.64	3.54	75	0.886525	70.922	2	4	3	4	4	4	4	4	0	2	0	0	36	16	14	39	24	67.5	14.6	8.6	0	1	11.6	0	0	0	0	0	0	0
658	72	1	0	0	0	0	875	10	59	17	51	23	36	30	5.65	3.92	106	1.06195	84.9558	-7	1	1	1	1	1	1	2	0	2	0	0	53	10	10	42	25	60.8		27.2	0	1	30.2	0	0	0	0	0	0	0
659	88	1	0	0	0	0	12	16	46	21	41	21	29	22	6.2	4.71	78	1.12903	90.3226	-1	1	1	1	1	1	1	4	0	2	0	0	37	11	11	36	22	72.1	20	27.2	1	0	42.2	1	0	1	0	0	0	0
660	67	1	1	0	1	1	35	24	31	22	30	19	24	16	1.65	1.14	80	4.84848	387.879	3	2	2	4	4	4	1	1	1	1	0	0	42	7	5	46	39	39	41.3	2	1	0	17	0	1	1	0	1	0	0
661	70	0	0	0	0	0	871	7	30	10	34	13	20	12	6.05	3.24	66	1.32231	105.785	1	4	3	4	4	4	4	4	0	1	1	0	59	12	12	66	56	15.6	17.4	17.1	0	1	20.1	1	0	1	0	1	0	1
662	25	0	0	0	0	0	127	8	38	10	34	16	22	19	4.15	2.52	70	0.722892	57.8313	-3	1	1	4	4	4	1	3	0	1	0	0	44	8	8	78	67	22.7	15.6	20.8	0	1	23.8	0	0	1	0	1	0	0
663	66	0	0	0	0	0	13	4	41	6	36	16	23	20	6.51	3.64	85	0.460829	36.8664	-4	1	1	4	4	4	1	4	0	1	0	0	53	14	14	58	44	43.3	30.6	33.3	0	1	36.3	0	0	0	0	1	0	0
664	78	0	0	0	0	0	860	3	26	5	26	9	16	11	4.37	2.88	71	1.14416	91.5332	-2	4	3	4	4	4	4	2	0	1	0	0	44	8	10	85	75	24.2	12.1	22.5	0	1	25.5	0	0	0	0	0	0	0
665	64	1	0	0	0	0	858	7	33	11	31	13	18	11	4.77	3.27	51	1.46751	117.4	2	4	3	4	4	4	4	4	0	2	1	0	49	12	12	50	32	56.8	21.1	28.1	0	1	31.1	1	0	0	0	0	0	1
666	77	1	0	0	0	0	854	4	51	9	46	19	30	15	4.2	3.34	54	3.57143	285.714	4	3	4	3	3	3	3	4	0	2	0	0	52	13	12	48	32	55.5	21	46	1	0	61	1	0	1	0	1	0	0
667	68	0	0	0	0	0	214	6	36	7	39	22	26	16	4.3	2.8	127	2.32558	186.047	6	1	1	1	1	1	1	4	0	1	1	0	41	9	9	49	34	30.6	12.6	23	0	1	26	1	0	1	0	1	0	1
668	64	0	0	0	0	0	844	10	34	10	38	15	22	15	4.65	2.94	57	1.50538	120.43	0	3	5	4	4	4	3	4	0	1	0	1	53	9	8	61	49	22.2	15	26.9	0	1	29.9	0	1	1	0	1	0	1
669	75	1	0	0	0	0	838	15	36	6	34	19	26	19	4.37	2.96	71	1.60183	128.146	0	1	1	1	1	1	1	4	0	2	1	0	50	10	10	35	21	73.4	18.5	38.8	1	0	53.8	0	0	0	0	0	0	1
670	77	1	0	0	0	0	826	7	35	12	33	13	20	7	4.82	3.11	53	2.6971	215.768	6	4	3	4	4	4	4	4	0	2	0	0	41	9	10	43	25	65.2	18.3	32.5	0	1	35.5	1	0	1	0	0	0	0
671	64	1	0	0	0	0	3	6	33	8	37	16	25	23	2.73	2.25	58	0.732601	58.6081	-7	1	1	1	1	1	1	1	1	1	0	0	37	13	12	47	40	31.9	24.8	36.1	0	1	39.1	0	1	1	0	0	0	0
672	31	0	0	0	0	0	823	6	28	9	25	11	16	11	5.45	3.39	62	0.917431	73.3945	0	4	3	4	4	4	4	4	0	2	0	0	28	8	11	56	45	54.2	16	10.6	0	1	13.6	0	0	0	0	1	0	0
673	81	1	0	0	0	0	819	9	29	8	33	18	24	15	3.79	2.53	70	2.37467	189.974	3	3	5	4	4	4	3	2	0	2	1	0	53	12	10	45	25	76	19	40.1	0	1	43.1	1	0	1	0	0	0	1
674	67	0	1	0	1	1	109	13	51	13	50	28	36	25	3.13	1.87	79	3.51438	281.15	3	2	2	2	2	1	1	4	0	1	0	0	47	8	8	67	55	28	23.4	38.1	0	1	41.1	0	0	0	0	1	0	0
675	79	0	0	0	0	0	121	14	63	14	73	40	54	26	3.55	2.18	97	7.88732	630.986	14	2	2	2	2	2	2	2	0	2	1	0	67	11	10	60	33	73.5	26	81	1	0	96	0	1	1	0	1	0	1
676	75	1	0	0	0	0	810	21	12	36	31	15	21	16	3.47	2.59	52	1.44092	115.274	-1	1	1	4	4	4	1	2	0	2	1	0	69	15	15	57	37	57.2		41.8	0	1	44.8	1	0	1	0	1	0	1
677	69	0	0	0	0	0	808	11	31	10	30	17	22	19	3	1.69	54	1	80	-2	1	1	4	4	4	1	2	0	1	0	0	51	9	8	66	53	42	29.1	18	0	1	21	1	0	1	0	1	0	0
678	41	0	0	0	0	0	805	7	46	10	32	14	21	15	8.97	4.73	76	0.668896	53.5117	-1	3	5	4	4	4	3	2	0	2	0	0	42	9	9	59	33	74.4	9.9	20.1	0	1	23.1	0	0	0	0	0	0	0
679	41	1	0	0	0	0	217	6	22	8	21	9	14	9	6.25	3.57	63	0.8	64	0	4	3	4	4	4	4	4	0	1	0	0	30	9	8	54	41	37.7	12.7	15	0	1	18	0	0	0	0	1	0	0
680	62	0	0	0	0	0	798	3	26	5	25	8	15	9	3.75	2.16	60	1.6	128	-1	4	3	4	4	4	4	2	0	2	1	0	62	11	11	65	42	56.7	14.7	29.8	0	1	32.8	1	1	0	0	0	0	1
681	78	0	0	0	0	0	798	11	41	10	50	27	35	26	3.8	2.31	98	2.36842	189.474	1	1	1	1	1	1	1	4	0	1	1	0	41	11	9	53	44	30.1	25.5	42.1	0	1	45.1	0	0	0	0	0	0	1
682	90	0	0	0	0	0	359	3	32	0	34	12	20	10	5.4	3.65	73	1.85185	148.148	2	4	3	4	4	4	4	2	0	2	0	0	40	11	14	50	30	71.9	27.5	16.8	0	1	19.8	1	0	0	0	0	0	0
683	82	0	0	0	0	0	1	5	23	6	27	14	19	9	4.1	2.82	80	2.43902	195.122	5	4	3	4	4	4	4	4	0	1	1	0	43	8	8	65	54	20.4	13.8	18.2	0	1	21.2	0	1	0	0	1	0	1
684	66	1	0	0	0	0	784	6	29	6	30	12	20	13	5.3	3.35	100	1.32075	105.66	-1	4	3	4	4	4	4	2	0	2	0	0	62	11	9	52	35	61	9.7	38.6	0	1	41.6	0	0	1	0	0	0	0
685	74	1	0	0	0	0	782	10	40	11	38	11	20	14	4	2.75	40	1.5	120	-3	4	3	4	4	4	4	4	0	1	0	0	41	9	8	65	58	22.8	17.8	18.9	0	0	26.9	0	0	0	0	0	0	0
686	84	0	0	0	0	0	349	4	26	6	25	8	14	6	6	3.38	62	1.33333	106.667	2	4	3	4	4	4	4	1	1	1	0	0	43	6	7	72	65	26.9	30.4	43.8	1	0	58.8	0	1	0	0	0	0	0
687	48	1	0	0	0	0	2	5	28	6	25	12	17	13	3.43	2.45	98	1.16618	93.2945	-1	4	3	4	4	4	4	4	0	1	1	0	46	7	10	56	47	24.1	20.5	28.5	0	1	31.5	1	0	1	0	0	0	1
688	79	1	0	1	2	1	35	5	36	7	36	8	20	10	4.57	3.25	59	2.18818	175.055	-2	4	3	4	4	4	4	4	0	2	1	0	55	8	9	39	26	57.4	21.2	28.2	0	1	31.2	1	1	1	0	0	0	1
689	62	0	0	0	0	0	101	5	34	5	32	13	20	13	6.9	3.59	86	1.01449	81.1594	0	4	3	4	4	4	4	2	0	2	0	0	60	10	11	64	40	51.8	21.2	27.4	0	1	30.4	0	0	0	0	1	0	0
690	70	0	0	0	0	0	593	7	35	8	32	13	21	14	3.9	2.21	73	1.79487	143.59	-1	3	5	4	4	4	3	2	0	2	1	0	73	14	12	57	38	64.7	14.6	70.9	1	0	85.9	1	0	0	0	0	0	1
691	80	0	1	0	1	1	16	11	54	12	56	27	36	21	5.45	2.99	66	2.75229	220.183	6	1	1	1	1	1	1	4	0	2	1	0	58	9	10	57	31	77	17.4	49.6	0	1	52.6	0	0	0	0	0	0	1
692	79	1	0	0	0	0	8	4	25	3	24	13	17	9	3.15	2.22	98	2.53968	203.175	4	4	3	4	4	4	4	3	0	2	1	0	51	10	10	43	26	57.5	10.3	27.1	0	1	30.1	0	0	0	0	0	0	1
693	74	0	0	0	0	0	81	8	41	8	40	17	27	13	5.17	3.38	71	2.70793	216.634	4	3	5	3	3	3	3	2	0	1	0	0	57	10	10	63	56	35.2	18.3	53.8	0	1	56.8	1	1	1	0	1	0	0
694	74	1	1	0	1	1	357	7	61	7	58	20	33	22	2.85	2.38	77	3.85965	308.772	-2	2	2	2	2	1	1	4	0	2	1	0	46	10	11	31	19	73	15.7	75.8	1	0	90.8	1	1	0	0	0	0	1
695	66	0	0	1	2	1	54	8	34	6	36	22	29	19	4.74	2.21	99	2.1097	168.776	3	1	1	1	1	1	1	4	0	1	1	0	65	10	10	52	41	49.8	25.7	33.9	0	1	36.9	1	1	0	0	0	0	1
696	79	0	0	0	0	0	749	5	27	9	31	11	17	11	3.8	2.33	47	1.57895	126.316	0	4	3	4	4	4	4	2	0	1	0	0	53	16	15	56	45	40	12.7	19.9	0	1	22.9	1	1	0	0	0	0	0
697	33	0	0	0	0	0	746	3	41	4	51	24	38	20	4.97	3.1	85	3.62173	289.738	4	2	2	2	2	1	1	4	0	1	0	0	55	7	8	64	53	16.4		24.5	0	1	27.5	0	0	0	0	1	0	0
698	65	0	0	1	2	1	406	8	34	5	33	17	24	17	5.3	2.86	82	1.32075	105.66	0	1	1	4	4	4	1	4	0	1	1	0	68	9	9	73	67	18	20	32.7	0	1	35.7	0	0	0	0	1	0	1
699	84	1	0	0	0	0	3	8	32	5	34	18	24	15	4.1	3.1	101	2.19512	175.61	3	3	5	4	4	4	3	4	0	1	0	1	45	9	10	44	34	29.4	23.8	29.2	0	1	32.2	1	0	0	0	0	0	1
700	66	1	0	0	0	0	734	9	42	11	40	19	28	19	6.7	4.84	68	1.34328	107.463	0	1	1	1	1	1	1	2	0	1	0	0	47	9	9	66	54	36	27	40.2	0	1	43.2	0	0	1	0	0	0	0
701	67	0	0	0	0	0	733	7	38	9	66	18	34	16	5.07	2.79	75	3.5503	284.024	2	2	2	2	2	1	1	2	0	2	1	0	62	10	12	58	36	68.5	17.1	94	0	0	102	0	0	1	0	0	0	1
[truncated: 31 more columns]
